# Supplementary material for: Inferring high-confidence human protein-protein interactions
Source: BMC Bioinformatics. 2012 May 4;13:79. doi: 10.1186/1471-2105-13-79 (PMC3416704; doi:10.1186/1471-2105-13-79)
Supplement: Additional file 1 — Aggregated human physical PPI data. This tab-delimited text file contains the aggregated PPI data based on publications collected from nine databases: BIND, BioGRID, DIP, HPRD, IntAct, MINT, MIPS, PDZBase, and Reactome. [file 1471-2105-13-79-S1.txt]

Protein A	Protein B	PubMed ID
13CDNA73	UBC	16196087
13CDNA73	YWHAG	15324660
15E1.2	QRSL1	19805282
182-FIP	FMR1	12837692
182-FIP	FMR1	16407062
182-FIP	G3BP	19615732
182-FIP	G3BP2	19615732
182-FIP	PPP2R2B	19156129
2'-PDE	UBC	16196087
2'-PDE	UBL4	19615732
384D8-2	KIAA0056	17268547
384D8-2	MTB	17268547
384D8-2	SMC2L1	17268547
384D8-2	SMC4L1	17268547
3'HEXO	SLBP	14536070
76P	AP2B1	16189514
76P	C20orf24	17353931
76P	C20orf77	16189514
76P	CHIC2	19060904
76P	DIPA	16189514
76P	EFHC2	19060904
76P	FBF1	16189514
76P	GFAP	16189514
76P	GOLGA2	16189514
76P	KCTD17	16189514
76P	KRT15	16189514
76P	KRT18	16189514
76P	LZTR1	19060904
76P	MAD1L1	16189514
76P	MYC	17353931
76P	NURIT	16189514
76P	OBFC1	16189514
76P	PAK7	16189514
76P	PHLDA3	17353931
76P	RFP	19060904
76P	SDSL	16189514
76P	SDSL	19060904
76P	TSRC1	19060904
76P	USHBP1	16189514
76P	VIM	16189514
7A5	FASLG	19807924
A1BG	CRISP3	15461460
A1CF	APOBEC1	10669759
A1CF	APOBEC1	11134005
A1CF	APOBEC1	12881431
A1CF	CUGBP2	11577082
A1CF	KHSRP	10781591
A1CF	SYNCRIP	11134005
A1CF	SYNCRIP	11352648
A1CF	TNPO2	12896982
A2BP1	ATN1	16713569
A2BP1	ATXN1	16713569
A2BP1	ATXN2	16713569
A2BP1	BAT2	16713569
A2BP1	DKFZP564C186	16713569
A2BP1	DMRTB1	16713569
A2BP1	DVL2	16713569
A2BP1	GCA	16713569
A2BP1	HNRPF	16713569
A2BP1	KIFAP3	16713569
A2BP1	LW-1	16713569
A2BP1	LZTS2	16713569
A2BP1	MAGED1	16713569
A2BP1	NUMBL	16713569
A2BP1	PCBP4	16713569
A2BP1	PEPP-2	16713569
A2BP1	PLEKHA5	16713569
A2BP1	PSMF1	16713569
A2BP1	QKI	16713569
A2BP1	RBM24	16713569
A2BP1	RBM9	16713569
A2BP1	TNIP1	16713569
A2BP1	TNRC4	16713569
A2BP1	TSC22D1	17353931
A2M	ADAM19	11162584
A2M	ADAMTS1	10373500
A2M	AMBP	1697852
A2M	AMBP	7519849
A2M	AMBP	7533162
A2M	ANXA6	15226301
A2M	APOE	21163940
A2M	APOE	9831625
A2M	APP	21163940
A2M	ATF7IP	15231748
A2M	B2M	10731476
A2M	C11orf58	16169070
A2M	CDC42	18624398
A2M	CELA1	6153632
A2M	CELA1	6191979
A2M	CELA1	80233
A2M	CPB2	8662763
A2M	CTSB	2476070
A2M	CTSE	12631277
A2M	CYP2C18	21163940
A2M	CYP2C8	21163940
A2M	ELAVL3	21163940
A2M	EXOSC1	21163940
A2M	FARSLA	21163940
A2M	GBL	21163940
A2M	GCDH	21163940
A2M	GEM	18624398
A2M	GRB2	18624398
A2M	HSPA5	12194978
A2M	IFIT3	21163940
A2M	IFIT5	21163940
A2M	IL10	10714547
A2M	IL1B	2466831
A2M	IL1B	9714181
A2M	IL4	10714547
A2M	KLK13	14687906
A2M	KLK2	9428387
A2M	KLK3	1702714
A2M	KLK3	8583572
A2M	LCAT	11435418
A2M	LEP	9724081
A2M	LRP1	10652313
A2M	LRP1	12194978
A2M	LYZ	2467766
A2M	MAST1	21163940
A2M	MGEA5	21163940
A2M	MMP2	9344465
A2M	MYOC	16289162
A2M	NCDN	21163940
A2M	NGF	10681572
A2M	NGFB	10681572
A2M	NOS3	21163940
A2M	PAEP	11023837
A2M	PAXIP1L	21163940
A2M	PDGFA	10681572
A2M	PDGFB	10681572
A2M	PRAM-1	21163940
A2M	PRDX2	21163940
A2M	PRSS15	21163940
A2M	RAD23A	21163940
A2M	RHEB	21163940
A2M	RNF32	21163940
A2M	SHBG	15862967
A2M	SITPEC	21163940
A2M	SMAP	16169070
A2M	SPACA3	2467766
A2M	TGFBI	10681572
A2M	UMPS	21163940
AAGAB	EIF3C	16169070
AAGAB	UNC119	16169070
AAMP	TH1L	16169070
AANAT	F2	11427721
AANAT	PRKACA	11336675
AANAT	YWHAZ	11336675
AANAT	YWHAZ	11427721
AANAT	YWHAZ	8024705
AARS2	MEGF10	12421765
AARS	EEF1B2	11829477
AARS	ETS1	20195357
AARS	HSPCB	16263121
AARSL	MEGF10	unassigned5
AARS	YWHAZ	15161933
AASDHPPT	GC20	17353931
AASDHPPT	HSPC142	19615732
AASDHPPT	MDFI	16189514
AASDHPPT	TRAF2	16189514
AASDHPPT	USP22	19615732
AASS	TERF2	20811636
AATF	ATM	17157788
AATF	ATR	17157788
AATF	CHEK1	17157788
AATF	CHEK2	17157788
AATF	DAPK3	10580117
AATF	DAZAP2	16189514
AATF	LDOC1	16189514
AATF	LZTR1	20211142
AATF	MAGED1	17488777
AATF	MAPT	14697667
AATF	MPHOSPH6	15231747
AATF	MPP6	15231747
AATF	PAWR	14627703
AATF	PCBD2	20211142
AATF	POLR2J	10783144
AATF	RB1	10783144
AATF	RB1	12450794
AATF	RBBP8	10783144
AATF	RBL1	12450794
AATF	RBL2	12450794
AATF	RELA	17157788
AATF	SP1	12847090
AATF	SS18L1	20211142
AATF	TSG101	14761944
AATK	STK39	14563843
ABAT	ALDH5A1	6470007
ABAT	CRK	17474147
ABC1	ESR1	9774463
ABC1	TNFRSF1B	14743216
ABCA1	AOX1	12054535
ABCA1	APOA1	12084722
ABCA1	ARHGEF11	16192269
ABCA1	ARHGEF11	16192272
ABCA1	ARHGEF12	16192269
ABCA1	ARHGEF12	16192274
ABCA1	CREBBP	11864601
ABCA1	CSNK2A1	15218032
ABCA1	DLG2	16192269
ABCA1	DLG2	16192276
ABCA1	DLG3	16192269
ABCA1	DLG3	16192271
ABCA1	DLG5	16192281
ABCA1	FADD	12235128
ABCA1	GOPC	16192284
ABCA1	HGS	21520210
ABCA1	LIMK1	16192283
ABCA1	LIN7A	14722086
ABCA1	LIN7A	16192278
ABCA1	LIN7B	16192269
ABCA1	LIN7B	16192277
ABCA1	LIN7C	16192275
ABCA1	LMO7	16192285
ABCA1	MPDZ	16192269
ABCA1	MPP6	16192290
ABCA1	PDLIM3	16192291
ABCA1	PDLIM4	16192286
ABCA1	PDZK1	16192282
ABCA1	PLTP	14559902
ABCA1	PRKACA	12196520
ABCA1	PRPF8	12054535
ABCA1	RAPGEF6	16192288
ABCA1	RIMS2	16192289
ABCA1	SDHB	12054535
ABCA1	SHANK1	16192279
ABCA1	SLC25A34	12054535
ABCA1	SNTA1	14722086
ABCA1	SNTA1	16192269
ABCA1	SNTA1	16192274
ABCA1	SNTB1	16192269
ABCA1	SNTB1	16192270
ABCA1	SNTB1	16192292
ABCA1	SNTB2	12054535
ABCA1	SPTLC1	18484747
ABCA1	TIAM1	16192287
ABCA1	TRIM27	12054535
ABCA1	UBC	21520210
ABCA1	UGP1	12054535
ABCA1	UGP2	12054535
ABCA1	XPC	12505994
ABCA2	CDK5RAP2	12421765
ABCA4	CNGB1	10466724
ABCA9	DEDD	20195357
ABCB11	HAX1	15159385
ABCB1	CAV1	15498565
ABCB1	DHX9	14769796
ABCB1	HAX1	15159385
ABCB1	LAPTM4B	20711237
ABCB1	PHB2	17353931
ABCB1	RNF2	17088979
ABCB4	HAX1	15159385
ABCB5	PSMB5	15488952
ABCB5	PSMB9	15488952
ABCB6	PIK3R3	18624398
ABCB6	TSG101	19549727
ABCB7	FECH	12480705
ABCB8	C4orf14	16169070
ABCB8	SAT1	16169070
ABCB8	SAT	16169070
ABCC12	VCPIP1	19615732
ABCC2	CANX	12222674
ABCC2	PDZD3	12615054
ABCC2	PDZK1	10496535
ABCC2	PDZK1	12615054
ABCC2	PDZK2	12615054
ABCC2	RDX	12068294
ABCC2	SLC9A3R1	12615054
ABCC3	MLH1	20706999
ABCC4	HAX1	20171186
ABCC8	CRYBB1	12941953
ABCC8	ENSA	9653196
ABCC8	KCNJ11	12941953
ABCC8	KCNJ11	7502040
ABCC8	KCNJ8	11160857
ABCC8	RAPGEF4	14660679
ABCC9	EEF1G	16189514
ABCC9	KCNJ11	10093054
ABCC9	KCNJ8	11007308
ABCC9	KCNJ8	11136227
ABCC9	LDHA	12145195
ABCC9	STX1A	15339904
ABCD1	ABCD2	10551832
ABCD1	ABCD2	8577752
ABCD1	ABCD3	10551832
ABCD1	ABCD3	1301993
ABCD1	PEX19	10777694
ABCD1	PEX19	11883941
ABCD1	POT1	20811636
ABCD1	TERF2	20811636
ABCD2	ABCD3	10551832
ABCD2	ABCD3	1301993
ABCD2	ABCD3	8577752
ABCD2	PEX19	10704444
ABCD2	PEX19	10777694
ABCD2	PEX19	11883941
ABCD2	PEX19	9339377
ABCD3	BRF2	17353931
ABCD3	C20orf24	17353931
ABCD3	CLN3	20562859
ABCD3	COL6A2	12176987
ABCD3	MEST	17353931
ABCD3	MLF2	17353931
ABCD3	PELO	17353931
ABCD3	PEX19	10704444
ABCD3	PEX19	10777694
ABCD3	PEX19	11453642
ABCD3	PEX19	11883941
ABCD3	PGRMC1	17353931
ABCD3	PHYH	17353931
ABCD3	PTP4A3	17353931
ABCD3	USP32	19615732
ABCD3	USP50	19615732
ABCD4	DLEU1	16169070
ABCD4	G22P1	16169070
ABCD4	MGC8721	16169070
ABCD4	PEA15	16169070
ABCD4	TMEM66	16169070
ABCD4	XRCC6	16169070
ABCE1	EIF3S3	19615732
ABCE1	EIF3S5	19615732
ABCE1	RNASE2	12578357
ABCE1	RNASEL	7539425
ABCE1	UBC	16196087
ABCE1	USP50	19615732
ABCF1	EIF6	16169070
ABCF1	ITGB3BP	16169070
ABCF1	ITGB4BP	16169070
ABCF1	LYAR	17353931
ABCF1	PINX1	17353931
ABCF1	PRKAB1	17353931
ABCF3	ACIN1	16169070
ABCF3	C11orf59	16169070
ABCF3	C4orf14	16169070
ABCF3	DLEU1	16169070
ABCF3	DNALI1	16169070
ABCF3	FLJ20625	16169070
ABCF3	HIRIP3	16169070
ABCF3	MOCS2	16169070
ABCF3	SLC35E1	16169070
ABCF3	SPP1	16169070
ABCF3	SRRM2	16159877
ABCF3	TBPL1	16169070
ABCF3	TOE1	16169070
ABCG1	ABCG4	15240127
ABCG5	ABCG8	12208867
ABCG5	ABCG8	16870176
ABCG5	NCK1	17474147
ABCG5	PIK3R1	17474147
ABHD10	H2AFX	20000738
ABHD10	SQSTM1	20562859
ABHD5	PLIN1	15136565
ABHD5	PLIN2	15136565
ABI1	ABL1	11418237
ABI1	ABL1	12672821
ABI1	ABL1	17101133
ABI1	ABL1	20598684
ABI1	ABL1	8943360
ABI1	ABL1	9010225
ABI1	ABL1	9593709
ABI1	ABL2	20598684
ABI1	APBB1	16055720
ABI1	BAIAP2	15289329
ABI1	CBLB	20598684
ABI1	CBLC	20598684
ABI1	CRK	20598684
ABI1	CRKL	20598684
ABI1	CYFIP1	15048123
ABI1	CYFIP2	15048123
ABI1	DNM2	15696170
ABI1	ENAH	12672821
ABI1	ENAH	16055720
ABI1	ENAH	17101133
ABI1	EPS8	1049958
ABI1	EPS8	10499589
ABI1	EPS8	11099046
ABI1	EPS8	12127568
ABI1	EPS8	14565974
ABI1	EPS8	15289329
ABI1	EPS8	9010225
ABI1	EPS8L1	14565974
ABI1	EPS8L2	14565974
ABI1	EPS8L3	14565974
ABI1	EVL	16055720
ABI1	FER	20598684
ABI1	FES	20598684
ABI1	FGR	20598684
ABI1	FNBP3	16055720
ABI1	FRK	20598684
ABI1	FYN	20598684
ABI1	GAS7	16055720
ABI1	GRB10	20598684
ABI1	GRB2	20598684
ABI1	HCK	20598684
ABI1	HSPA8	15048123
ABI1	INPPL1	20598684
ABI1	ITK	20598684
ABI1	LCK	20598684
ABI1	LYN	20598684
ABI1	MINK1	15032605
ABI1	NCF1	12681507
ABI1	NCK1	11418237
ABI1	NCK2	11557983
ABI1	NCKAP1	11418237
ABI1	NCKAP1	15048123
ABI1	NCKAP1	16055720
ABI1	NEB	15048123
ABI1	NIN	15048123
ABI1	PAK2	11956071
ABI1	PIK3R1	20598684
ABI1	PIK3R2	20598684
ABI1	PIK3R3	20598684
ABI1	PLCG1	20598684
ABI1	PRKAA1	20368287
ABI1	RASA1	20598684
ABI1	SOCS7	20598684
ABI1	SOS1	10499589
ABI1	SOS2	11003655
ABI1	SPTA1	9593709
ABI1	SPTAN1	9593709
ABI1	SRC	20598684
ABI1	TCERG1	16055720
ABI1	VASP	16055720
ABI1	VAV1	20598684
ABI1	VAV2	20598684
ABI1	WASF1	15048123
ABI1	WASF2	15048123
ABI1	WASF2	16055720
ABI1	WASF2	16155590
ABI1	WASF2	17101133
ABI1	WASL	16155590
ABI1	YES1	20598684
ABI2	ABL1	12569093
ABI2	ABL1	17101133
ABI2	ABL1	7590236
ABI2	ADAM19	12463424
ABI2	ADAM22	12463424
ABI2	ADAM29	12463424
ABI2	CCDC53	16189514
ABI2	CGI-116	16189514
ABI2	ENAH	17101133
ABI2	IFT20	16189514
ABI2	KRT15	16189514
ABI2	KRT19	16189514
ABI2	KRT20	16189514
ABI2	NCK2	16189514
ABI2	PCM1	16189514
ABI2	RAC1	19363480
ABI2	SH3KBP1	10858458
ABI2	SNAP23	16189514
ABI2	TRAF3IP1	17043677
ABI2	TRAF3IP1	90000000
ABI2	TRIM32	18632609
ABI2	UBC	18632609
ABI2	VCL	16189514
ABI2	VPS37C	15509564
ABI2	WASF1	19363480
ABI2	WASF2	17101133
ABI3	ABI3BP	11501947
ABI3BP	GRB2	20936779
ABI3	CYFIP2	17101133
ABI3	DTNBP1	16189514
ABI3	EIF3H	16189514
ABI3	EIF3S3	16189514
ABI3	EIF3S3	19060904
ABI3	ENAH	17101133
ABI3	HOMER1	16189514
ABI3	HOMER3	19060904
ABI3	KIAA0408	16189514
ABI3	KIAA1712	16189514
ABI3	KRT15	16189514
ABI3	NIFIE14	16189514
ABI3	PAK1	11956071
ABI3	PAK2	11956071
ABI3	RUNX1T1	16189514
ABI3	SNAP23	16189514
ABI3	SOS1	11956071
ABI3	TMEM147	16189514
ABI3	WASF2	17101133
ABL1	ABL2	12569093
ABL1	ABL2	1383690
ABL1	ABL2	15735735
ABL1	ABR	17474147
ABL1	ACTA1	11309382
ABL1	ADAM15	11741929
ABL1	AHSG	17474147
ABL1	AIRE	17474147
ABL1	AKAP6	17474147
ABL1	APBB1	11279131
ABL1	APOL5	17474147
ABL1	APP	11279131
ABL1	ARGBP2	12475393
ABL1	ARGBP2	9211900
ABL1	ARHGAP17	11431473
ABL1	ARHGEF11	17474147
ABL1	ASB16	17474147
ABL1	ATM	10212258
ABL1	ATM	11375976
ABL1	ATM	17409407
ABL1	ATM	20798688
ABL1	ATM	9168116
ABL1	ATM	9168117
ABL1	ATR	10608806
ABL1	ATR	20798688
ABL1	BAZ2A	17474147
ABL1	BCAR1	7780740
ABL1	BCAR1	8810278
ABL1	BCL2L1	16631755
ABL1	BCR	11780146
ABL1	BCR	12543778
ABL1	BCR	1383690
ABL1	BCR	1712671
ABL1	BCR	8112292
ABL1	BIN1	9356459
ABL1	BMP8B	17474147
ABL1	BRCA1	12024016
ABL1	BRCA2	17474147
ABL1	BRPF3	17474147
ABL1	BTK	11598012
ABL1	BTK	12445832
ABL1	BTK	12573241
ABL1	BTK	8629002
ABL1	BTK	8630736
ABL1	C20orf46	17474147
ABL1	C20orf55	17474147
ABL1	C3	4062888
ABL1	C6	17474147
ABL1	C6orf210	17474147
ABL1	C7orf9	17474147
ABL1	CABLES1	11955625
ABL1	CABLES2	11955625
ABL1	CASP9	15657060
ABL1	CAST	17474147
ABL1	CAT	12777400
ABL1	CAV1	16151024
ABL1	CBL	11494134
ABL1	CBL	12475393
ABL1	CCKBR	17474147
ABL1	CD19	11120811
ABL1	CD2AP	17474147
ABL1	CDC27	17474147
ABL1	CDK1	2183353
ABL1	CDK5	10896159
ABL1	CDKL5	17474147
ABL1	CDKN1B	17254966
ABL1	CDON	19470755
ABL1	CELSR3	17474147
ABL1	CENPA	17474147
ABL1	CENTB1	17474147
ABL1	CHRD	17474147
ABL1	ch-TOG	17474147
ABL1	CNTFR	17474147
ABL1	CNTNAP1	17474147
ABL1	COBRA1	17474147
ABL1	CREB1	7565761
ABL1	CRK	11380621
ABL1	CRK	11956190
ABL1	CRK	12198159
ABL1	CRK	12384576
ABL1	CRK	15696159
ABL1	CRK	17474147
ABL1	CRK	17515907
ABL1	CRK	7926767
ABL1	CRK	8194526
ABL1	CRK	8875975
ABL1	CRK	8978305
ABL1	CRK	9480911
ABL1	CRK	9642287
ABL1	CRKL	7493940
ABL1	CRKL	7926767
ABL1	CRKL	8978305
ABL1	CRKL	9820532
ABL1	CRSP2	17474147
ABL1	CSMD2	17474147
ABL1	CTAGE5	17474147
ABL1	CTNNB1	17318191
ABL1	CTNND2	11891774
ABL1	CUL7	17474147
ABL1	CYP4F2	17474147
ABL1	DDB1	12107171
ABL1	DDB2	12107171
ABL1	DDEF1	17474147
ABL1	DDX41	17474147
ABL1	DKKL1	17474147
ABL1	DLGAP1	17474147
ABL1	DLGAP2	17474147
ABL1	DLGAP4	17474147
ABL1	DLX4	17474147
ABL1	DNASE1L2	17474147
ABL1	DNM1	17474147
ABL1	DNM2	17474147
ABL1	DNM3	17474147
ABL1	DOCK3	17474147
ABL1	DOK1	10567556
ABL1	DOK1	11071635
ABL1	DOK1	9008161
ABL1	DOK2	12777393
ABL1	DOK3	10567556
ABL1	DUSP15	17474147
ABL1	EFNA5	17474147
ABL1	EFS	17474147
ABL1	EGFR	16273093
ABL1	ENAH	17101133
ABL1	EP300	16648821
ABL1	EPB41L3	17474147
ABL1	EPHA3	11494128
ABL1	EPHB2	11494128
ABL1	EPS15	17474147
ABL1	ERBB2	16273093
ABL1	ERBB3	16273093
ABL1	ERBB4	16273093
ABL1	EVL	10945997
ABL1	F2RL2	17474147
ABL1	FLJ34870	17474147
ABL1	FLNA	17474147
ABL1	FLNC	17474147
ABL1	FOXF2	17474147
ABL1	FRAP1	10753870
ABL1	FYB	17474147
ABL1	FYN	17474147
ABL1	G22P1	9798959
ABL1	G3BP2	17474147
ABL1	GABBR1	17474147
ABL1	GAD1	17474147
ABL1	GNS	17474147
ABL1	GPR45	17474147
ABL1	GPX1	12893824
ABL1	GRB10	9006901
ABL1	GRB10	9747873
ABL1	GRB2	14725908
ABL1	GRB2	17474147
ABL1	GRB2	7926767
ABL1	GRB2	9407116
ABL1	GRB2	9516488
ABL1	GRIN2D	10777567
ABL1	GSH-2	17474147
ABL1	GSTZ1	17474147
ABL1	GTF2IRD1	17474147
ABL1	GTF3A	17474147
ABL1	HCK	10849448
ABL1	HCK	9407116
ABL1	HCN2	17474147
ABL1	HCN4	17474147
ABL1	HEXA	17474147
ABL1	HNRPR	17474147
ABL1	HOXC8	17474147
ABL1	HSPA4	15937340
ABL1	HSPCA	15937340
ABL1	INPPL1	10194451
ABL1	ITGB2	19234221
ABL1	JAK1	12130510
ABL1	JAK1	9774693
ABL1	JAK2	11593427
ABL1	JAK2	15143187
ABL1	JAK2	9111318
ABL1	JUN	10637231
ABL1	KIAA1271	19914245
ABL1	KIFC2	17474147
ABL1	KIT	12374739
ABL1	LIG3	17474147
ABL1	LMO6	17474147
ABL1	LOC126669	9315092
ABL1	LRBA	17474147
ABL1	LRP2	17474147
ABL1	LRRK1	20697350
ABL1	LTBP2	17474147
ABL1	MAP4K1	11278340
ABL1	MAP4K1	17474147
ABL1	MAP4K1	9346925
ABL1	MAP4K5	9949177
ABL1	MAPT	16014719
ABL1	MDM2	12110584
ABL1	MED25	19290556
ABL1	MEPE	17474147
ABL1	MICAL1	11827972
ABL1	MKI67	17474147
ABL1	MLL4	17474147
ABL1	MUC1	16888623
ABL1	NBEA	17474147
ABL1	NCF1	12681507
ABL1	NCK1	11494134
ABL1	NCK1	12379115
ABL1	NCK1	17474147
ABL1	NCK1	7926767
ABL1	NCKIPSD	17474147
ABL1	NCOA3	18765637
ABL1	NCSTN	12021275
ABL1	NEDD9	8668148
ABL1	NEDD9	8879209
ABL1	NEK8	17474147
ABL1	NFASC	17474147
ABL1	NFKBIA	12167702
ABL1	NFS1	17474147
ABL1	NOTCH3	17474147
ABL1	NTRK1	10679771
ABL1	NTRK1	10708759
ABL1	NXPH3	17474147
ABL1	OGN	17474147
ABL1	ORC1L	17474147
ABL1	OSBPL5	17474147
ABL1	P2RX7	17474147
ABL1	PAG1	9334312
ABL1	PAG	9334312
ABL1	PAK2	11121037
ABL1	PARK2	20823226
ABL1	PAX3	17474147
ABL1	PCDHA7	17474147
ABL1	PDE4D	10571082
ABL1	PDIA2	17474147
ABL1	PIK3R1	1383690
ABL1	PIK3R1	16219545
ABL1	PIK3R1	17474147
ABL1	PIK3R1	8294442
ABL1	PKD1	17474147
ABL1	PLCG1	10708759
ABL1	PLCG1	1383690
ABL1	PLCG1	17474147
ABL1	PLCG1	6382058
ABL1	PLSCR1	11390389
ABL1	POLD1	17474147
ABL1	POLR2A	7533294
ABL1	PPP3CA	17474147
ABL1	PRKCD	16631755
ABL1	PRKD1	12637538
ABL1	PRKDC	9312071
ABL1	PRX	17474147
ABL1	PSTPIP1	11163214
ABL1	PTPN12	11163214
ABL1	PTPN12	15588985
ABL1	PTPN18	11163214
ABL1	PTPN18	15588985
ABL1	PTPN4	17474147
ABL1	PTPN6	10488096
ABL1	PTPN6	10574931
ABL1	PTPN6	12468540
ABL1	PTPN6	7512963
ABL1	PTPN6	8114715
ABL1	PTPN6	8692915
ABL1	PXN	9603926
ABL1	RAD51	10212258
ABL1	RAD51	19427856
ABL1	RAD51	9461559
ABL1	RAD52	12379650
ABL1	RAD9A	11971963
ABL1	RAN	11420673
ABL1	RAPGEF1	17474147
ABL1	RASA1	1383690
ABL1	RB1	7828850
ABL1	RB1	8242749
ABL1	RB1	9071815
ABL1	RB1	9632788
ABL1	RFX1	9583676
ABL1	RGS20	17474147
ABL1	RIMS1	17474147
ABL1	RIN1	15886098
ABL1	RIN1	9144171
ABL1	RIN3	17474147
ABL1	ROBO1	10892742
ABL1	ROS1	11266449
ABL1	RPP38	17474147
ABL1	RTN4	17474147
ABL1	RYBP	8943360
ABL1	SCARF2	17474147
ABL1	SEMA7A	17474147
ABL1	SEPN1	17474147
ABL1	SF3B4	17474147
ABL1	SFN	15696159
ABL1	SH3BP1	1379745
ABL1	SH3BP2	8438166
ABL1	SHC1	10194451
ABL1	SHC1	8112292
ABL1	SHD	9315092
ABL1	SHE	9315092
ABL1	SLC22A3	17474147
ABL1	SLC24A1	17474147
ABL1	SLC9A2	10187839
ABL1	SNX12	17474147
ABL1	SNX17	17474147
ABL1	SNX3	17474147
ABL1	SNX8	17474147
ABL1	SORBS1	11374898
ABL1	SORBS2	12475393
ABL1	SORBS2	9211900
ABL1	SORBS3	16831423
ABL1	SOS1	8112292
ABL1	SOS2	14679214
ABL1	SOS2	17474147
ABL1	SP1	17474147
ABL1	SPRR2A	18155796
ABL1	SPTA1	9593709
ABL1	SPTAN1	9593709
ABL1	SRC	11494128
ABL1	SRC	11781820
ABL1	SRC	12522270
ABL1	SRC	1383690
ABL1	SRC	17318191
ABL1	SRC	17474147
ABL1	ST5	9632734
ABL1	STK4	21715626
ABL1	SUV39H2	17474147
ABL1	SYNJ2	17474147
ABL1	TERF1	11375976
ABL1	TERT	10837221
ABL1	TGOLN2	17474147
ABL1	TITF1	17474147
ABL1	TLN2	19234221
ABL1	TOPBP1	15961388
ABL1	TP53	10629029
ABL1	TP53	10713716
ABL1	TP73	10391250
ABL1	TP73	10391251
ABL1	TRAF6	10635328
ABL1	TRIM39	17474147
ABL1	TSKS	17474147
ABL1	TUB	10455176
ABL1	TULP4	17474147
ABL1	UHMK1	17474147
ABL1	VAV1	11790798
ABL1	VAV1	19234221
ABL1	VPREB1	17474147
ABL1	VPS13A	17474147
ABL1	WASF1	10970852
ABL1	WASF2	17101133
ABL1	WASL	16199863
ABL1	WNK2	17474147
ABL1	XPO1	16109371
ABL1	XRCC6	9798959
ABL1	YAP1	18280240
ABL1	YT521	15175272
ABL1	YTHDC1	15175272
ABL1	YWHAB	15696159
ABL1	YWHAD	15696159
ABL1	YWHAE	15696159
ABL1	YWHAG	15696159
ABL1	YWHAH	15696159
ABL1	YWHAQ	16888623
ABL1	YWHAZ	15696159
ABL1	ZAP70	7760813
ABL1	ZDHHC16	12021275
ABL2	ARGBP2	9211900
ABL2	BCR	1383690
ABL2	CAT	12777400
ABL2	CRK	11956190
ABL2	CRK	12198159
ABL2	CRK	15735735
ABL2	CRK	15886098
ABL2	CRK	17474147
ABL2	CRK	8875975
ABL2	CRK	9480911
ABL2	CRK	9642287
ABL2	EGFR	16273093
ABL2	EPHB2	11494128
ABL2	ERBB2	16273093
ABL2	ERBB3	16273093
ABL2	ERBB4	16273093
ABL2	FYN	17474147
ABL2	GPX1	12893824
ABL2	GRB2	17474147
ABL2	HCK	12748290
ABL2	HRAS	15886098
ABL2	JAK1	9774693
ABL2	MAP3K10	20936779
ABL2	MED28	16964398
ABL2	NCK1	17474147
ABL2	PIK3R1	17474147
ABL2	PLCG1	17474147
ABL2	RIN1	15886098
ABL2	SIVA1	11278261
ABL2	SORBS2	9211900
ABL2	SRC	17474147
ABLIM1	ACTG1	9245787
ABLIM1	BEGAIN	16189514
ABLIM1	CALCOCO2	16189514
ABLIM1	GOLGA2	16189514
ABLIM1	HOOK2	16189514
ABLIM1	KCNJ12	15024025
ABLIM1	KIAA1446	16189514
ABLIM1	KRT15	16189514
ABLIM1	LDOC1	16189514
ABLIM1	NDP52	16189514
ABLIM1	SFN	15778465
ABLIM1	SREBF2	20936779
ABLIM1	TRAF2	16189514
ABLIM1	TSC22D4	16189514
ABLIM1	USHBP1	16189514
ABLIM1	VIM	16189514
ABLIM1	YWHAG	15324660
ABLIM2	SREBF2	20936779
ABLIM3	ACTC1	15337165
ABLIM3	ACTC	15337165
ABP1	DAO	8195119
ABP1	DNM2	12419186
ABP1	FGD1	12913069
ABRA	ACTB	11983702
ABRA	ACTC1	11983702
ABR	ADRA1A	15525470
ABT1	PRNP	18482256
ABT1	TBP	10648625
ABTB1	SMAD2	15231748
ABTB1	SMAD9	15231748
ABTB2	CUL3	18429817
ABTB2	CUL3	18459963
ABTB2	DNTT	18429817
ABTB2	EEF1A1	18459963
ABTB2	RBX1	18429817
ABTB2	UBC	18429817
ACAA2	SCP2	10856712
ACACA	AKR1B10	18056116
ACACA	ATXN1	16713569
ACACA	BRCA1	12360400
ACACA	BRCA1	16326698
ACACA	BRCA1	19061860
ACACA	CHGB	16169070
ACACA	CSNK2A1	2900140
ACACA	CSNK2A2	2900140
ACACA	ILK	17353931
ACACA	MCC	17353931
ACACA	MLLT1	20431927
ACACA	MLLT3	20431927
ACACA	MYC	17353931
ACACA	NPM1	20431927
ACACA	PPP2R2B	19156129
ACACA	PRKAA1	11052978
ACACA	PRKAA1	2900138
ACACA	PRKAA1	7907095
ACACA	PRKAA2	11052978
ACACA	PRKAA2	20562859
ACACA	PRKAA2	2900138
ACACA	SIRT1	19343720
ACACA	WDR39	17353931
ACACB	PPP2R2B	19156129
ACACB	PRKAA2	12413941
ACACB	PRKAA2	14532170
ACACB	PRKAA2	14613924
ACACB	PRKAA2	9148944
ACAD8	ETS1	20195357
ACAD8	TSG101	19549727
ACAD9	ZA20D1	19615732
ACADM	SUMO4	16236267
ACADM	USP20	19615732
ACADM	USP50	19615732
ACADSB	USP19	19615732
ACADVL	CDH1	16212417
ACAN	ADAMTS1	12054629
ACAN	ADAMTS4	10751421
ACAN	ADAMTS4	11854269
ACAN	ADAMTS4	14701864
ACAN	ADAMTS4	16188468
ACAN	ADAMTS5	11854269
ACAN	CTSB	1326552
ACAN	FBLN1	10400671
ACAN	FBLN2	11038354
ACAN	HAPLN1	12888576
ACAN	LUM	15505028
ACAN	MMP14	11854269
ACAN	MMP14	9688535
ACAN	MMP1	8216228
ACAN	MMP19	10922468
ACAN	MMP20	10922468
ACAN	MMP2	7998967
ACAN	MMP3	7998967
ACAN	MMP8	7998967
ACAN	MMP8	8216228
ACAN	TNFAIP6	9654129
ACAN	TNR	11038354
ACAP1	IFFO1	16189514
ACAP1	TFRC	15525538
ACAP1	VAMP3	15525538
ACAP3	EIF6	16169070
ACAP3	TMEM22	16169070
ACAS2	RENT1	15231747
ACAT1	GC20	17353931
ACAT1	GH1	17353931
ACAT1	MCC	17353931
ACAT1	MPG	17353931
ACAT1	TNIK	17353931
ACAT2	APG5L	17353931
ACAT2	CCNA1	17353931
ACAT2	CDX2	12518221
ACAT2	CSNK2A1	16331323
ACAT2	FTSJ1	17353931
ACAT2	GC20	17353931
ACAT2	GNAS	17353931
ACAT2	MCC	17353931
ACAT2	PRKAB1	17353931
ACAT2	TNIK	17353931
ACAT2	TRAF6	17353931
ACAT2	VDAC1	17353931
ACBD3	GOLGA3	17711851
ACBD3	GOLGB1	11590181
ACBD3	SMURF2	15231748
ACBD6	IKBKG	20098747
ACCN1	ACCN2	9360943
ACCN1	ACCN3	10842183
ACCN1	PICK1	11739374
ACCN1	PRKCABP	11802773
ACCN1	STOM	15471860
ACCN1	STOML1	15471860
ACCN2	PICK1	11739374
ACCN2	PICK1	11802773
ACCN2	PICK1	12578970
ACCN2	PRKACA	12578970
ACCN2	PRKCABP	11802773
ACCN2	PRKCABP	12578970
ACCN2	STOM	15471860
ACCN2	STOML1	15471860
ACCN3	BAIAP1	15317815
ACCN3	CSNK2A1	9886053
ACCN3	DLG4	15317815
ACCN3	GOPC	15317815
ACCN3	INADL	11872753
ACCN3	LIN7B	15317815
ACCN3	MAGI1	15317815
ACCN3	PRKACA	12578970
ACCN3	STOM	15471860
ACCN3	STOML1	15471860
ACCS	FBF1	16189514
ACD	G22P1	16169070
ACD	LLGL1	16169070
ACD	POT1	15181449
ACD	POT1	15231715
ACD	POT1	15383534
ACD	POT1	16189514
ACD	POT1	17237767
ACD	POT1	17237768
ACD	POT1	17632522
ACD	TERF1	15231715
ACD	TERF1	15383534
ACD	TERF2	15383534
ACD	TERF2IP	15383534
ACD	TINF2	15181449
ACD	TINF2	15231715
ACD	USP7	16713569
ACD	XRCC6	16169070
ACE2	AGT	10969042
ACE2	AGT	11815627
ACE2	CALM1	18070603
ACE2	CALM2	18070603
ACE2	CALM3	18070603
ACE2	GHRL	11815627
ACE2	NTS	11815627
ACE	AGTR2	11459796
ACE	BDKRB2	10748135
ACE	COMT	12729939
ACF	APOBEC1	10669759
ACF	APOBEC1	11134005
ACF	APOBEC1	11718896
ACF	APOBEC1	8208612
ACF	CUGBP2	11577082
ACF	SYNCRIP	11134005
ACF	SYNCRIP	11352648
ACF	TNPO2	12896982
ACHE	APP	12427014
ACHE	ATF7	20195357
ACHE	COL4A1	12524166
ACHE	COLQ	12609505
ACHE	COLQ	15526038
ACHE	ENO1	18194455
ACHE	GNB2L1	18194455
ACHE	HAND1	10837146
ACHE	LAMA1	12524166
ACHE	LAMB1	15474030
ACHE	LGTN	7085778
ACHE	PRIMA1	11804574
ACIN1	AKR1C3	16169070
ACIN1	BANF1	19759913
ACIN1	BTBD10	16169070
ACIN1	CASP3	10490026
ACIN1	CASP3	16179924
ACIN1	CASP6	16179924
ACIN1	CASP7	16179924
ACIN1	CASP8	16179924
ACIN1	FLJ11078	16169070
ACIN1	GMRP-1	16169070
ACIN1	KLHL26	16169070
ACIN1	PAFAH1B2	16169070
ACIN1	PCBD1	20195357
ACIN1	SAP18	16537548
ACIN1	SF3A2	17332742
ACIN1	SRRM1	16159877
ACIN1	YWHAB	15324660
ACIN1	YWHAB	17353931
ACIN1	YWHAG	15324660
ACIN1	YWHAG	17353931
ACLY	ARF6	17353931
ACLY	BCAR3	17353931
ACLY	CCNA1	17353931
ACLY	GSK3B	10653665
ACLY	GSK3B	17353931
ACLY	HGS	19019082
ACLY	IKBKE	17353931
ACLY	NME2	17353931
ACLY	PRKAB1	17353931
ACLY	PRKACA	10653665
ACLY	TERF1	20811636
ACLY	TERF2	20811636
ACLY	TFE3	17353931
ACLY	TNFRSF10D	17353931
ACLY	UBC	16196087
ACLY	VHL	17353931
ACMSD	MAGEA11	16189514
ACO1	UBC	17242182
ACO2	MLH1	20706999
ACO2	PSMD4	12601813
ACO2	SRRM2	16159877
ACO2	SUMO4	16236267
ACOT7	ATXN1	16713569
ACOX1	SCP2	10856712
ACOX1	SLC2A4	16396496
ACOX3	SMURF2	15231748
ACP1	CTNNB1	12438242
ACP1	EPB41	17353931
ACP1	EPHA2	12167657
ACP1	EPHB1	9499402
ACP1	EPHB2	9499402
ACP1	FABP4	1304913
ACP1	FNBP1L	16169070
ACP1	FYN	9038134
ACP1	GC20	17353931
ACP1	IKBKE	17353931
ACP1	INSR	1304913
ACP1	ITGB4BP	17353931
ACP1	KDR	10608891
ACP1	LCK	9038134
ACP1	MRPL20	16169070
ACP1	NR3C1	20195357
ACP1	PAK2	17353931
ACP1	SFMBT1	16189514
ACP1	SPTAN1	11971983
ACP1	TNIK	17353931
ACP1	VHL	17353931
ACP1	ZAP70	11976341
ACP2	UBC	16196087
ACP5	C2orf18	16169070
ACP5	EGR2	16169070
ACP5	GPC4	12009023
ACP5	HPRP8BP	16169070
ACP5	MAPK9	16169070
ACP5	PDCD5	16169070
ACP5	RPA2	16169070
ACP5	SNRNP40	16169070
ACP5	SPP1	2808373
ACP5	SPP1	8195113
ACP5	TNFSF10	16169070
ACP5	ZBTB16	16169070
ACP6	C2orf18	16169070
ACP6	DHCR7	17353931
ACP6	DHX36	17353931
ACP6	ERH	17353931
ACP6	GNG7	16169070
ACP6	ILK	17353931
ACP6	LIMS1	17353931
ACP6	RGS10	17353931
ACP6	RSU1	17353931
ACPP	ERBB2	10851066
ACPP	ERBB2	11067847
ACPP	ERBB2	9705354
ACPP	SHBG	15862967
ACPP	UBC	16196087
ACR	SERPINA5	7521127
ACR	ZP2	11739644
ACR	ZP3	11739644
ACSL3	GTF2F2	20195357
ACSL3	NDRG1	17220478
ACSL4	YWHAZ	15161933
ACSL6	PHYH	12767919
ACSS2	UPF1	15231747
ACTA1	ACTR10	12857853
ACTA1	ACTR1B	12857853
ACTA1	ADSS	648524
ACTA1	AFAP1	10666339
ACTA1	AIF1	12714565
ACTA1	AKT1	16568092
ACTA1	C20orf20	17573780
ACTA1	CBL	21203488
ACTA1	CCIN	11090452
ACTA1	CCT4	11580270
ACTA1	CCT5	11580270
ACTA1	CDH2	12438242
ACTA1	CFL1	10366597
ACTA1	CFL1	11707283
ACTA1	CFL1	11950878
ACTA1	CFL1	21723825
ACTA1	CLIC5	10793131
ACTA1	CNN1	12033495
ACTA1	CNN1	2161834
ACTA1	CNN1	2455687
ACTA1	CORO2B	10224093
ACTA1	COTL1	11297527
ACTA1	COTL1	11583571
ACTA1	CSNK1A1	12062430
ACTA1	CTNNBL1	21385873
ACTA1	CTNND1	11969288
ACTA1	CTTN	11018051
ACTA1	CTTN	7680654
ACTA1	CYFIP1	9417078
ACTA1	CYTH1	11438522
ACTA1	DHX9	11687588
ACTA1	DLG1	9512503
ACTA1	DMD	11259305
ACTA1	DMD	1544421
ACTA1	DNASE1	11707283
ACTA1	DNASE1	2395459
ACTA1	DNMBP	14506234
ACTA1	DTNA	12475945
ACTA1	DVL1L1	12384700
ACTA1	EGFR	1383230
ACTA1	EGFR	1808202
ACTA1	EPB41	11071908
ACTA1	EPB41L2	12044158
ACTA1	EPS8	11524436
ACTA1	EPS8	12127568
ACTA1	FGD4	11429692
ACTA1	FGD4	9668039
ACTA1	FHOD1	12665555
ACTA1	FHOD1	14576350
ACTA1	FSCN1	8999969
ACTA1	GAS2	10564664
ACTA1	GAS7	11795944
ACTA1	GC	11320323
ACTA1	GC	11799400
ACTA1	GC	12048248
ACTA1	GC	12119014
ACTA1	GC	12554937
ACTA1	GC	2395459
ACTA1	GC	7703225
ACTA1	GRB2	12577067
ACTA1	GSN	10583954
ACTA1	GSN	10854330
ACTA1	GSN	12460571
ACTA1	GSN	12732734
ACTA1	GSN	14527665
ACTA1	GSN	15329672
ACTA1	GSN	2395459
ACTA1	GSN	8395021
ACTA1	GSN	8918942
ACTA1	GSN	9874766
ACTA1	HCLS1	12534372
ACTA1	HDAC1	11102443
ACTA1	HDAC4	21464227
ACTA1	HDAC8	15772115
ACTA1	HIP1R	11889126
ACTA1	IQGAP1	9199170
ACTA1	ITGA2	7503723
ACTA1	ITPKA	11468283
ACTA1	JUB	12417594
ACTA1	KIF23	11877456
ACTA1	KLHL20	14668487
ACTA1	LASP1	12571245
ACTA1	MACF1	10559237
ACTA1	MACF1	10601340
ACTA1	MACF1	1074709
ACTA1	MAP1A	7820861
ACTA1	MAP1A	7908020
ACTA1	MARK4	14594945
ACTA1	MINPP1	11536049
ACTA1	MLPH	15059972
ACTA1	MORF4L1	17573780
ACTA1	MORF4L2	17573780
ACTA1	MYL1	11707283
ACTA1	MYLK	11481347
ACTA1	MYO10	10984435
ACTA1	MYO6	9852149
ACTA1	MYO7A	12466270
ACTA1	MYO9B	9490638
ACTA1	NEXN	9832551
ACTA1	NR3C2	8612804
ACTA1	NRAP	10320340
ACTA1	OCLN	10575001
ACTA1	OCLN	9792688
ACTA1	PAK1	9298982
ACTA1	PARVA	11171322
ACTA1	PCYT1B	11580270
ACTA1	PFDN1	14634002
ACTA1	PFN1	8413665
ACTA1	PHACTR1	15107502
ACTA1	PLD1	12388543
ACTA1	PPP1CA	15107502
ACTA1	PPP1R9B	12417592
ACTA1	PRKCA	10628374
ACTA1	PRKCD	11415434
ACTA1	PRKCE	11897493
ACTA1	PRKCE	8567732
ACTA1	RAC1	11027608
ACTA1	RPS6KB1	15149849
ACTA1	S100A1	9645951
ACTA1	S100A4	14640694
ACTA1	SCIN	12438125
ACTA1	SMARCB1	16568092
ACTA1	SMTN	14523566
ACTA1	SMURF2	18157088
ACTA1	SORBS1	17082770
ACTA1	SPRR1A	11850458
ACTA1	SPTA1	2936753
ACTA1	SPTAN1	11441066
ACTA1	SPTAN1	7642559
ACTA1	SPTBN2	11461920
ACTA1	SRC	16291744
ACTA1	TAGLN	11053353
ACTA1	TES	12695497
ACTA1	TJP1	9214391
ACTA1	TLN1	10581178
ACTA1	TMSB4X	11812134
ACTA1	TMSB4X	9153421
ACTA1	TMSB4Y	8416954
ACTA1	TNNI1	9724539
ACTA1	TNNI3	12383268
ACTA1	TNNI3K	12721663
ACTA1	TP53	11821948
ACTA1	TPM3	11106625
ACTA1	TPM3	12163017
ACTA1	TRAF3IP1	20391533
ACTA1	TRIM63	18157088
ACTA1	TTN	11701614
ACTA1	TTN	15507486
ACTA1	TTN	9251807
ACTA1	USP25	16501887
ACTA1	USP6NL	15152255
ACTA1	UTRN	12006649
ACTA1	VASP	10438535
ACTA1	VASP	10882740
ACTA1	VAV1	11839310
ACTA1	VCL	7816144
ACTA1	VIL1	3793760
ACTA1	VIL1	6893424
ACTA1	VIM	11441066
ACTA1	XIRP1	15454575
ACTA1	XPO6	14592989
ACTA1	ZZANK1	14507647
ACTA2	ACTN2	9501083
ACTA2	CCT4	11580270
ACTA2	CCT5	11580270
ACTA2	CFL1	11707283
ACTA2	CREBBP	16051665
ACTA2	DNASE1	11707283
ACTA2	EP300	16051665
ACTA2	GC	12119014
ACTA2	LMOD1	11457814
ACTA2	LMOD1	1930128
ACTA2	LMOD1	2526655
ACTA2	LMOD1	2764880
ACTA2	LMOD1	3780718
ACTA2	MINK1	15032605
ACTA2	MLC1SA	11457814
ACTA2	MLC1SA	1930128
ACTA2	MRLC2	11457814
ACTA2	MRLC2	1930128
ACTA2	MYH11	11457814
ACTA2	MYH11	1930128
ACTA2	MYL1	11707283
ACTA2	MYL6	11457814
ACTA2	MYL6	1930128
ACTA2	MYL9	11457814
ACTA2	MYL9	1930128
ACTA2	MYOC	16289162
ACTA2	PCYT1B	11580270
ACTA2	PRKCD	10628374
ACTA2	SHBG	15862967
ACTA2	SNTA1	9512352
ACTA2	TMSB4X	11812134
ACTA2	TPM1	11457814
ACTA2	TPM1	1930128
ACTA2	TPM1	2526655
ACTA2	TPM1	2764880
ACTA2	TPM1	3780718
ACTA2	TPM2	11457814
ACTA2	TPM2	1930128
ACTA2	TPM2	2526655
ACTA2	TPM2	2764880
ACTA2	TPM2	3780718
ACTA2	TPM3	11457814
ACTA2	TPM3	1930128
ACTA2	TPM3	2526655
ACTA2	TPM3	2764880
ACTA2	TPM3	3780718
ACTA2	TPM4	11457814
ACTA2	TPM4	1930128
ACTA2	TPM4	2526655
ACTA2	TPM4	2764880
ACTA2	TPM4	3780718
ACTA2	TSC1	17355907
ACTA2	TTN	9501083
ACTB	ACTC1	8913639
ACTB	ACTG1	16189514
ACTB	ACTR1B	12857853
ACTB	ACTR2	20308691
ACTB	ACTR3	20308691
ACTB	ALOX5	7929073
ACTB	ANXA1	15047060
ACTB	ANXA2	15047060
ACTB	ANXA6	15047060
ACTB	AR	17353003
ACTB	ARPC1B	11533442
ACTB	ARPC1B	11721045
ACTB	ATF7IP	15231748
ACTB	ATP5A1	15047060
ACTB	BBS1	18000879
ACTB	BBS4	18000879
ACTB	BCL7C	18809673
ACTB	C20orf20	12963728
ACTB	C20orf20	17573780
ACTB	CAP1	8761950
ACTB	CAPZA1	8639502
ACTB	CARM1	14729568
ACTB	CBL	21203488
ACTB	CCT2	10748209
ACTB	CCT2	11580269
ACTB	CCT4	10604479
ACTB	CCT5	11580269
ACTB	CCT8	10748209
ACTB	CD4	15047060
ACTB	CDK5R2	10683146
ACTB	CFL1	16189514
ACTB	CFL2	16189514
ACTB	CLIC4	11563969
ACTB	CLNS1A	9359436
ACTB	CNN2	12388067
ACTB	CORO1A	12673016
ACTB	CPNE1	12522145
ACTB	CPNE2	12522145
ACTB	CPNE4	12522145
ACTB	CSNK1A1	12062430
ACTB	DDX3X	15047060
ACTB	DDX5	15047060
ACTB	DHRS2	15047060
ACTB	DMAP1	20946988
ACTB	DNASE1	15711563
ACTB	DSTN	16189514
ACTB	DYNLL1	14760703
ACTB	EEF1A1	11854414
ACTB	EEF1B2	15047060
ACTB	EIF2C3	19167051
ACTB	EIF2C4	19167051
ACTB	EIF3S12	15047060
ACTB	EIF3S2	15047060
ACTB	EIF3S6	15047060
ACTB	EIF3S7	15047060
ACTB	EIF3S8	15047060
ACTB	EIF3S9	15047060
ACTB	EIF4A2	15047060
ACTB	EMD	12670476
ACTB	EMD	15328537
ACTB	EMD	17620012
ACTB	ENO1	15047060
ACTB	EPB49	8341682
ACTB	ERBB2	21555369
ACTB	ESR1	20308691
ACTB	EZR	7876308
ACTB	FARSLB	15047060
ACTB	FHL3	12704194
ACTB	FLII	9525888
ACTB	FLJ20257	17643375
ACTB	GA17	15047060
ACTB	GAPD	15047060
ACTB	GAPDH	11846445
ACTB	GNA12	10787407
ACTB	GNAI2	15047060
ACTB	GNB2L1	15047060
ACTB	GSN	10945978
ACTB	GSN	2395459
ACTB	GSN	8395021
ACTB	HCK	12029088
ACTB	HIST1H2BC	15047060
ACTB	HIST1H2BE	15047060
ACTB	HIST1H2BF	15047060
ACTB	HIST1H2BG	15047060
ACTB	HIST1H2BI	15047060
ACTB	HNRNPAB	11937625
ACTB	HNRNPU	15711563
ACTB	HNRPA1	15047060
ACTB	HNRPA2B1	15047060
ACTB	HNRPD	15047060
ACTB	HNRPH1	15047060
ACTB	HNRPU	15711563
ACTB	HSD17B4	8547189
ACTB	HSPA8	15047060
ACTB	HSPA8	19338310
ACTB	HSPCA	15047060
ACTB	HSPCB	15047060
ACTB	HSPD1	15047060
ACTB	HTATIP	20946988
ACTB	INO80	20197409
ACTB	KPNB1	15047060
ACTB	LASP1	9848085
ACTB	LCK	15047060
ACTB	LGALS13	15009185
ACTB	LMNA	9563518
ACTB	LMOD1	11350761
ACTB	LRPPRC	15047060
ACTB	LYN	10403844
ACTB	MAP1B	9813091
ACTB	MAP2	11029056
ACTB	MAPT	6304075
ACTB	MDM2	17373842
ACTB	MGMT	16226712
ACTB	MME	15047060
ACTB	MORF4L1	17573780
ACTB	MORF4L2	17573780
ACTB	MRCL3	15047060
ACTB	MX1	1629950
ACTB	MYL6	15047060
ACTB	MYO18B	12547197
ACTB	MYO1E	11940582
ACTB	MYOC	16289162
ACTB	NCALD	11964161
ACTB	NCALD	16189514
ACTB	NCF1	11027608
ACTB	NCF1	16375898
ACTB	NCF2	11027608
ACTB	NCL	15047060
ACTB	NCOA6	19047629
ACTB	NEBL	10470015
ACTB	NOS2	12080081
ACTB	NPM1	15047060
ACTB	NRAP	9295142
ACTB	NSEP1	15047060
ACTB	NSMAF	17599063
ACTB	NT5E	10470109
ACTB	OSTF1	15135048
ACTB	P2RX7	11707406
ACTB	PCYT1A	2155660
ACTB	PDLIM5	10833443
ACTB	PFDN1	11535601
ACTB	PFDN4	12456645
ACTB	PFN1	10411937
ACTB	PFN1	19000816
ACTB	PFN1	19338310
ACTB	PFN2	10600384
ACTB	PHACTR4	15107502
ACTB	PHB	15047060
ACTB	PLD1	11373276
ACTB	PLD2	11373276
ACTB	POLR1B	15558034
ACTB	POLR2A	10773068
ACTB	POLR2A	435297
ACTB	PPP2R2B	19156129
ACTB	PRKCD	11415434
ACTB	PROM1	18654668
ACTB	PSTPIP1	19041431
ACTB	PTN	9739080
ACTB	RAB4A	9013719
ACTB	RAB8B	12639940
ACTB	RAC1	11027608
ACTB	RAC2	11027608
ACTB	RAD51	19338310
ACTB	RAN	15047060
ACTB	RPA1	19338310
ACTB	RPA2	19338310
ACTB	RPA3	19338310
ACTB	RPL11	15047060
ACTB	RPL18	15047060
ACTB	RPL22	15047060
ACTB	RPL7	15047060
ACTB	RPL7A	15047060
ACTB	RPLP0	15047060
ACTB	RPLP1	15047060
ACTB	RPS10	15047060
ACTB	RPS12	15047060
ACTB	RPS13	15047060
ACTB	RPS18	15047060
ACTB	RPS19	15047060
ACTB	RPS24	15047060
ACTB	RPS3A	15047060
ACTB	RPS4X	15047060
ACTB	RPS7	15047060
ACTB	RPS8	15047060
ACTB	RPS9	15047060
ACTB	RPSA	15047060
ACTB	RRN3	15558034
ACTB	RUVBL1	17643375
ACTB	RUVBL2	17643375
ACTB	S100A11	10851017
ACTB	S100A11	14623863
ACTB	SCN10A	12591166
ACTB	SHBG	15862967
ACTB	SMAD3	15527767
ACTB	SMAD9	15231748
ACTB	SMARCA4	9845365
ACTB	SMARCC2	9845365
ACTB	SMARCE1	18809673
ACTB	SMARCE1	9845365
ACTB	SPTAN1	9209005
ACTB	SPTBN2	11357136
ACTB	SPTBN2	11461920
ACTB	SSH1	11832213
ACTB	SSH2	11832213
ACTB	SSH3	11832213
ACTB	SSRP1	15047060
ACTB	STX4	12435603
ACTB	SVIL	12202484
ACTB	SYNJ2BP	11673475
ACTB	SYNJ2BP	11696420
ACTB	TANC1	15673434
ACTB	TGM2	9252372
ACTB	TJP1	16944923
ACTB	TMSB4X	11812134
ACTB	TMSL1	10601251
ACTB	TMSL1	11579089
ACTB	TMSL4	10601251
ACTB	TMSL4	11579089
ACTB	TNNI2	7103951
ACTB	TNPO1	15047060
ACTB	TPM1	9108196
ACTB	TPM2	9108196
ACTB	TPM3	9108196
ACTB	TRAF3IP1	20391533
ACTB	TSC1	17355907
ACTB	TUBA3	15047060
ACTB	TUBB	15047060
ACTB	UBC	16196087
ACTB	VDAC1	15047060
ACTB	VDAC2	15047060
ACTB	VDAC3	15047060
ACTB	VIM	15047060
ACTB	VSNL1	8780737
ACTB	WASF1	10381382
ACTB	WASF2	10381382
ACTB	WASF3	10381382
ACTB	XPO6	14592989
ACTB	YWHAZ	15161933
ACTC1	ACTN4	12042308
ACTC1	ACTR2	12019562
ACTC1	AFAP1	12134071
ACTC1	ANG	8127865
ACTC1	BRP44L	16169070
ACTC1	CAPN1	12358155
ACTC1	CFL1	12207032
ACTC1	DMD	11997265
ACTC1	DYNLL1	14760703
ACTC1	EPB49	12011427
ACTC1	EZR	12271120
ACTC1	FSCN1	12139639
ACTC1	GC	12452439
ACTC1	GC	12554937
ACTC1	HSPB1	12087068
ACTC1	KLHL17	12063253
ACTC1	KPTN	12019562
ACTC1	LASP1	9848085
ACTC1	MIB2	14507647
ACTC1	MYLK	12110694
ACTC1	PLEC1	12136158
ACTC1	PRKCE	11968018
ACTC1	SCIN	12438125
ACTC1	SLC4A1	12898519
ACTC1	SYNE1	12408964
ACTC1	SYNE2	12118075
ACTC1	SYNE2	12408964
ACTC1	TNNI3K	12721663
ACTC1	TWF1	12207032
ACTC1	WAS	12029088
ACTC1	WIPF1	12029088
ACTC	AFAP	12134071
ACTC	BRP44L	16169070
ACTC	CAPN1	12358155
ACTC	ESR1	20308691
ACTC	SYNE2	12118075
ACTC	TADA2L	20508642
ACTC	TNNI3K	12721663
ACTC	TRAF3IP1	20391533
ACTC	TRIM63	18157088
ACTC	UBC	16196087
ACTG1	ANXA5	10903505
ACTG1	ATF7IP	15231748
ACTG1	BCAP31	10958671
ACTG1	C20orf20	17573780
ACTG1	CAP1	11950878
ACTG1	CAP1	8761950
ACTG1	CAP2	8761950
ACTG1	CAPZA3	12029070
ACTG1	CDH1	9535896
ACTG1	CFL1	16189514
ACTG1	CFL2	16189514
ACTG1	CHUK	14743216
ACTG1	CTNND1	12835311
ACTG1	CYBB	16179592
ACTG1	DISC1	17043677
ACTG1	DISC1	90000000
ACTG1	DMAP1	20946988
ACTG1	DNASE1	11474115
ACTG1	DSTN	16189514
ACTG1	DSTN	8399167
ACTG1	DYNLL1	14760703
ACTG1	EIF6	16169070
ACTG1	EPS8L1	14565974
ACTG1	EPS8L2	14565974
ACTG1	EPS8L3	14565974
ACTG1	FEZ1	12874605
ACTG1	FHOD1	12665555
ACTG1	FHOD1	14576350
ACTG1	FLJ20257	17643375
ACTG1	FPR1	8228254
ACTG1	GSN	11733011
ACTG1	GSN	7849017
ACTG1	HSPCB	16263121
ACTG1	HTATIP	20946988
ACTG1	IKBKB	14743216
ACTG1	IKBKE	14743216
ACTG1	IKBKG	14743216
ACTG1	ITGB3BP	16169070
ACTG1	ITGB4BP	16169070
ACTG1	LGALS13	15009185
ACTG1	LSP1	10925289
ACTG1	MAP1A	7820861
ACTG1	MAP3K14	14743216
ACTG1	MAP3K3	14743216
ACTG1	MAP3K7IP2	14743216
ACTG1	MDK	10772929
ACTG1	MLH1	20706999
ACTG1	MORF4L1	17573780
ACTG1	MORF4L2	17573780
ACTG1	MYO1A	11474115
ACTG1	NCF1	15618548
ACTG1	NCF1	15759055
ACTG1	NDRG1	17220478
ACTG1	NFKB1	14743216
ACTG1	NFKBIA	14743216
ACTG1	NFKBIB	14743216
ACTG1	NR3C2	8612804
ACTG1	PFN2	16169070
ACTG1	PLD1	12388543
ACTG1	PLEC1	9808630
ACTG1	PLG	15746964
ACTG1	PPP1R9A	12052877
ACTG1	PPP1R9A	9362513
ACTG1	PRSS23	16169070
ACTG1	PTPRO	16169070
ACTG1	RBX1	12481031
ACTG1	REL	14743216
ACTG1	RELB	14743216
ACTG1	RIPK1	14743216
ACTG1	RIPK2	14743216
ACTG1	RIPK3	14743216
ACTG1	RUVBL1	17643375
ACTG1	RUVBL2	17643375
ACTG1	SCIN	1331119
ACTG1	SH3GL2	16169070
ACTG1	ST3GAL3	16169070
ACTG1	SUMO4	16236267
ACTG1	TMSB4X	10848969
ACTG1	TMSB4X	15163409
ACTG1	TMSB4X	8617195
ACTG1	TMSB4X	8630056
ACTG1	TMSB4X	9153421
ACTG1	TMSB4Y	8416954
ACTG1	TNFRSF1A	14743216
ACTG1	TNFRSF1B	14743216
ACTG1	TRADD	14743216
ACTG1	TRAF1	14743216
ACTG1	TRAF2	14743216
ACTG1	TRAF3IP1	20391533
ACTG1	TRAF6	14743216
ACTG1	VASP	12372613
ACTG1	VIL1	3510866
ACTG1	VIL1	6893424
ACTG1	WASF1	10970852
ACTG2	CBL	21203488
ACTG2	EMD	12670476
ACTG2	GRB2	12577067
ACTG2	HTATIP	20946988
ACTG2	LMOD1	11457814
ACTG2	LMOD1	1930128
ACTG2	LMOD1	2526655
ACTG2	LMOD1	2764880
ACTG2	LMOD1	3780718
ACTG2	MLC1SA	11457814
ACTG2	MLC1SA	1930128
ACTG2	MLH1	20706999
ACTG2	MRLC2	11457814
ACTG2	MRLC2	1930128
ACTG2	MYH11	11457814
ACTG2	MYH11	1930128
ACTG2	MYL6	11457814
ACTG2	MYL6	1930128
ACTG2	MYL9	11457814
ACTG2	MYL9	1930128
ACTG2	SHBG	15862967
ACTG2	TPM1	11457814
ACTG2	TPM1	1930128
ACTG2	TPM1	2526655
ACTG2	TPM1	2764880
ACTG2	TPM1	3780718
ACTG2	TPM2	11457814
ACTG2	TPM2	1930128
ACTG2	TPM2	2526655
ACTG2	TPM2	2764880
ACTG2	TPM2	3780718
ACTG2	TPM3	11457814
ACTG2	TPM3	1930128
ACTG2	TPM3	2526655
ACTG2	TPM3	2764880
ACTG2	TPM3	3780718
ACTG2	TPM4	11457814
ACTG2	TPM4	1930128
ACTG2	TPM4	2526655
ACTG2	TPM4	2764880
ACTG2	TPM4	3780718
ACTL6A	ARHGDIA	16169070
ACTL6A	BANF1	19759913
ACTL6A	BAZ1B	12837248
ACTL6A	BCL7C	18809673
ACTL6A	BRD8	12963728
ACTL6A	C20orf20	12963728
ACTL6A	C20orf20	17573780
ACTL6A	DMAP1	12963728
ACTL6A	EP400	11509179
ACTL6A	EP400	12963728
ACTL6A	EWSR1	16189514
ACTL6A	FLII	14966289
ACTL6A	FLII	19720835
ACTL6A	ING1	11784859
ACTL6A	ING2	16387653
ACTL6A	ING3	16387653
ACTL6A	INO80	18026119
ACTL6A	INO80	21303910
ACTL6A	MORF4L1	12963728
ACTL6A	MORF4L1	17573780
ACTL6A	MORF4L2	12963728
ACTL6A	MORF4L2	17573780
ACTL6A	MYC	11839798
ACTL6A	PB1	11780067
ACTL6A	POLR2A	9710619
ACTL6A	RELA	14743216
ACTL6A	RELB	14743216
ACTL6A	RUVBL1	11839798
ACTL6A	RUVBL1	12963728
ACTL6A	RUVBL2	12963728
ACTL6A	RUVBL2	17643375
ACTL6A	RUVBL2	18026119
ACTL6A	SMARCA2	12437990
ACTL6A	SMARCA2	14559996
ACTL6A	SMARCA2	20460684
ACTL6A	SMARCA4	11780067
ACTL6A	SMARCA4	14559996
ACTL6A	SMARCA4	20460684
ACTL6A	SMARCA4	9845365
ACTL6A	SMARCB1	11780067
ACTL6A	SMARCC1	11780067
ACTL6A	SMARCC2	11780067
ACTL6A	SMARCD1	11780067
ACTL6A	SMARCD2	11780067
ACTL6A	SMARCE1	11780067
ACTL6A	SMARCE1	18809673
ACTL6A	SMARCE1	9845365
ACTL6A	TRIM33	20603019
ACTL6A	TRRAP	11839798
ACTL6A	TRRAP	12963728
ACTL6A	UBC	16196087
ACTL6A	YY1	18026119
ACTL6B	C16orf49	16169070
ACTL6B	COQ9	16169070
ACTL6B	CTBP1	12565893
ACTL6B	SMARCA2	12437990
ACTL7A	SOCS6	12052866
ACTL7A	TES	12571287
ACTL7A	TES	12695497
ACTN1	ADORA2A	12837758
ACTN1	APC	20936779
ACTN1	ATXN2	16713569
ACTN1	CAMK2A	12223541
ACTN1	CDH1	9535896
ACTN1	CDK5	12223541
ACTN1	CDK5R1	12223541
ACTN1	CDK5R2	12223541
ACTN1	CEBPA	17082780
ACTN1	CLIC5	10793131
ACTN1	COIL	16713569
ACTN1	COL17A1	11739652
ACTN1	CRSP2	15604093
ACTN1	CSRP1	10926853
ACTN1	CSRP3	12642359
ACTN1	CTNNA1	7790378
ACTN1	CTNNA1	9326449
ACTN1	FBP1	12507293
ACTN1	FXN	16713569
ACTN1	GFI1B	16713569
ACTN1	GIPC1	10198040
ACTN1	GRIA4	16190873
ACTN1	GRIN2A	11854440
ACTN1	HSPCB	16263121
ACTN1	ITGB1	2116421
ACTN1	KAT2B	15604093
ACTN1	LPP	12615977
ACTN1	MAGEA11	16189514
ACTN1	MED14	15604093
ACTN1	MYOT	10369880
ACTN1	MYOT	12499399
ACTN1	MYOZ1	11842093
ACTN1	MYOZ1	16189514
ACTN1	MYOZ2	11842093
ACTN1	MYOZ3	11842093
ACTN1	NCOA1	15604093
ACTN1	NEBL	10470015
ACTN1	NR1H3	15604093
ACTN1	PALLD	15147863
ACTN1	PARVB	15159419
ACTN1	PCAF	15604093
ACTN1	PDLIM1	10753915
ACTN1	PDLIM1	11110697
ACTN1	PDLIM1	11973348
ACTN1	PDLIM5	10833443
ACTN1	PHB	12628297
ACTN1	PKD1	11113628
ACTN1	PKN1	11802708
ACTN1	PKN1	9030526
ACTN1	PLD2	10801846
ACTN1	PLEK	19722192
ACTN1	PSEN1	21163940
ACTN1	PTK2	11369769
ACTN1	PTPN1	16291744
ACTN1	PTPN6	15070900
ACTN1	PYGB	12211109
ACTN1	RAVER1	11724819
ACTN1	RGS19IP1	10198040
ACTN1	SLC2A4	16396496
ACTN1	SRC	16291744
ACTN1	SSX2IP	12446711
ACTN1	SVIL	12202484
ACTN1	TERF1	20811636
ACTN1	TERF2	20811636
ACTN1	TES	12695497
ACTN1	TRAF3IP1	20391533
ACTN1	TRAF4	12023963
ACTN1	TTID	12499399
ACTN1	TTN	11305911
ACTN1	TTN	11846417
ACTN1	VCL	15988023
ACTN1	XRCC4	16189514
ACTN1	ZYX	10224105
ACTN1	ZYX	11423549
ACTN2	ACTN3	10656685
ACTN2	ACTN3	9675099
ACTN2	ADAM12	10788519
ACTN2	ADORA2A	12837758
ACTN2	ANG	15737636
ACTN2	ATXN2	16713569
ACTN2	CACNA1D	19815520
ACTN2	CAMK2A	16120608
ACTN2	CAMK2D	16120608
ACTN2	CAMK2G	16120608
ACTN2	CAPN1	12358155
ACTN2	COIL	16713569
ACTN2	CRSP2	15604093
ACTN2	DISC1	12812986
ACTN2	DLG1	12860415
ACTN2	DLG4	12435606
ACTN2	EPS8L1	14565974
ACTN2	GRIN1	9009191
ACTN2	GRIN1	9728925
ACTN2	GRIN1	9952395
ACTN2	GRIN2B	9009191
ACTN2	ITGB3BP	15604093
ACTN2	KAT2B	15604093
ACTN2	KCNA4	11389904
ACTN2	KCNA5	10812072
ACTN2	KCNA5	11389904
ACTN2	KCNA5	12860415
ACTN2	KCNN2	19815520
ACTN2	LDB3	10391924
ACTN2	LDB3	11842093
ACTN2	LRP12	12809483
ACTN2	LRRC7	16120608
ACTN2	MED14	15604093
ACTN2	MYOZ1	10984498
ACTN2	MYOZ2	11842093
ACTN2	MYOZ3	11842093
ACTN2	MYPN	11309420
ACTN2	NCOA1	15604093
ACTN2	NCOA2	15072553
ACTN2	NCOR1	15604093
ACTN2	NOS3	21163940
ACTN2	NR1I2	15604093
ACTN2	NRIP1	15604093
ACTN2	PALLD	10931874
ACTN2	PCAF	15604093
ACTN2	PDLIM1	10861853
ACTN2	PKD2	15843396
ACTN2	RAVER1	11724819
ACTN2	SELE	8609175
ACTN2	SKIIP	15604093
ACTN2	SNW1	15604093
ACTN2	SSX2IP	12446711
ACTN2	ST7	12809483
ACTN2	TNN	9817758
ACTN2	TTN	16902413
ACTN2	TTN	9501083
ACTN2	TUBA1	16169070
ACTN2	UTRN	12006649
ACTN3	ACTN4	10656685
ACTN3	ADORA2A	12837758
ACTN3	MYPN	11309420
ACTN3	NRAP	12692149
ACTN4	ADORA2A	12837758
ACTN4	ATP6V1B1	10915794
ACTN4	BAIAP1	12042308
ACTN4	CAMK2A	11160423
ACTN4	CAMK2B	11160423
ACTN4	CAMK2G	11160423
ACTN4	CDH1	16212417
ACTN4	COIL	16713569
[truncated: 114,135 more rows]
