# Supplementary material for: Inferring high-confidence human protein-protein interactions
Source: BMC Bioinformatics. 2012 May 4;13:79. doi: 10.1186/1471-2105-13-79 (PMC3416704; doi:10.1186/1471-2105-13-79)
Supplement: Additional file 2 — Direct interactions supported by known complexes in PDB. This tab-delimited file contains the protein pairs that have direct contact in at least one protein complex in PDB. [file 1471-2105-13-79-S2.txt]

Protein A	Protein B	Contact area	Complex ID
G22P1	XRCC5	18265.0	1jeq
FARSLA	FARSLB	8092.4	3l4g
APPBP1	UBE1C	6838.8	3gzn
FNTA	FNTB	6404.6	2f0y
AP2B1	AP2M1	6257.7	2jkr
RAN	RANBP1	5184.0	1k5g
AOF2	RCOR1	5101.4	2xag
CUL4A	RBX1	4955.2	2hye
HLA-DRA	HLA-DRB1	4858.2	1bx2
MKI67	MKI67IP	4851.9	2aff
HLA-DRA	HLA-DRB5	4803.2	1fv1
CREB1	CREBBP	4785.3	1kdx
HLA-DRA	HLA-DRB3	4709.0	2q6w
CREBBP	HIF1A	4609.9	1l8c
CUL1	RBX1	4533.9	1u6g
RAN	RANBP2	4426.2	1rrp
PPP3CA	PPP3R1	4396.5	1m63
APC	CTNNB1	4394.1	1th1
GTF2F1	GTF2F2	4387.9	1f3u
C13orf9	EAP30	4338.1	3cuq
COL4A1	COL4A2	4268.3	1li1
PCGF4	RNF2	4260.4	2h0d
FGB	FGG	4132.6	1fzc
CGA	FSHB	4091.6	1xwd
CASC3	DDX48	3977.3	2xb2
FGA	FGB	3936.9	1fza
ETFA	ETFB	3724.1	1t9g
KPNB1	RNUT1	3666.6	3lww
GNB1	GNG2	3622.5	2qns
HGS	STAM	3543.0	3f1i
IL1B	IL1R1	3527.6	1itb
BCKDHA	BCKDHB	3430.3	1wci
LDB1	LMO2	3380.1	2xjy
FEN1	PCNA	3337.9	1ul1
CCNA2	CDK2	3310.1	1jsu
HRAS	SOS1	3288.5	1nvw
CDK2	CDKN1B	3260.2	1jsu
UBA2	UBE2I	3233.4	2px9
ITGA2B	ITGB3	3168.0	1tye
IL1R1	IL1RN	3158.2	1ira
KPNB1	RAN	3133.3	1ibr
ACTA1	GC	3129.8	1kxp
NCBP1	NCBP2	3077.8	1n54
DDX48	MAGOH	3040.1	2j0q
CAB39	LYK5	3039.6	2wtk
HEXA	HEXB	3027.1	2gk1
ACTA1	WASPIP	3014.1	2a41
SRP14	SRP9	2979.9	1e8o
RAN	XPO5	2964.5	3a6p
NEDD8	SENP8	2881.2	1xt9
NUP98	RAE1	2877.0	3mmy
EGF	EGFR	2859.9	1ivo
FST	GDF8	2790.5	3hh2
SNAP25	STX1A	2768.5	1jth
EGFR	TGFA	2758.6	1mox
CTNNB1	CTNNBIP1	2755.1	1m1e
HRAS	RASA1	2726.0	1wq1
B2M	FCGRT	2674.9	1exu
BDNF	NTF5	2652.3	1b8m
PSMA4	PSMA7	2633.5	1iru
MDM2	MDM4	2603.9	2vjf
PSMA2	PSMA4	2602.4	1iru
CHC1	RAN	2599.0	1i2m
IL17F	IL17R	2594.4	3jvf
FST	INHBA	2591.1	2b0u
PSMA2	PSMA6	2587.3	1iru
HIF1A	HIF1AN	2580.4	1h2k
ACTA1	MTSS1	2568.5	2d1k
PSMA1	PSMA3	2566.6	1iru
SMAD2	ZFYVE9	2552.3	1dev
ACTA1	GSN	2543.5	1p8z
GEMIN6	GEMIN7	2529.7	1y96
RPA2	RPA3	2526.2	1quq
F3	F7	2523.7	1z6j
SMAD3	ZFYVE9	2522.6	1mk2
GSTM2	GSTM3	2487.1	3gtu
ANG	RNH	2483.9	1a4y
RPS15	RPS18	2473.0	2zkq
TNNC1	TNNI3	2447.2	2l1r
PPP2CA	PPP2R1A	2440.9	2npp
SF3B1	SF3B14	2440.5	2f9d
B2M	HFE	2437.8	1de4
ADRBK1	GNB1	2435.9	3krx
MAGOH	RBM8A	2434.2	2hyi
PSMA3	PSMA6	2427.8	1iru
GH1	GHR	2406.6	1hwg
FSTL3	INHBA	2371.3	3b4v
HBP1	SIN3A	2364.3	1s5r
CSTA	CTSB	2328.3	3k9m
B2M	HLA-E	2295.3	3bzf
PROZ	SERPINA10	2290.7	3h5c
TIMM10	TIMM9	2268.8	2bsk
EFNB2	EPHA4	2231.9	3gxu
TCEB1	TCEB2	2224.9	1lqb
BTF3	NACA	2175.2	3mcb
CBFB	RUNX1	2150.9	1e50
CDKN1A	PCNA	2150.2	1axc
FGF1	FGFR1	2130.1	1evt
CCNA2	CDKN1B	2109.1	1jsu
SMAD2	SMAD4	2105.4	1u7v
ACTA1	PFN1	2098.6	2pav
IGLL1	VPREB1	2064.0	2h32
SMAD3	SMAD4	2059.0	1u7f
UPF2	UPF3B	2038.1	1uw4
PPARG	RXRA	2014.2	1fm9
SENP1	SUMO2	2007.3	2ckh
RPL37A	RPL8	2002.1	2zkr
TNFRSF13C	TRAF3	1989.7	2gkw
HNRPD	TNPO1	1987.5	2z5n
TCEB1	VHL	1982.0	1lm8
LY96	TLR4	1960.6	3fxi
BRCA2	RAD51	1957.1	1n0w
C1QA	C1QB	1954.6	2jg8
FGA	FGG	1918.7	1fza
C1QB	C1QG	1911.5	2jg8
ACTA1	ACTB	1909.6	3b63
CDK6	CDKN2D	1889.3	1bi8
IGF1	IGFBP4	1876.7	2dsp
FOS	JUN	1871.2	1s9k
ACTB	ACTN3	1857.5	3lue
KPNB1	PTHLH	1856.8	1m5n
IL12A	IL12B	1847.2	1f45
CDCA8	INCENP	1833.3	2qfa
MMP3	TIMP1	1829.9	1oo9
SNRPD1	SNRPD2	1811.5	1b34
C1QA	C1QG	1784.8	2jg8
RPA1	RPA2	1777.6	1l1o
GTF2A1	GTF2A2	1766.5	1nvp
CKS1B	SKP2	1740.6	2ast
ACTR3	ARPC3	1715.9	2p9s
CDK6	CDKN2C	1707.4	1g3n
F2	SERPINC1	1705.0	1sr5
CREBBP	IRF3	1700.0	1zoq
CD74	CTSL	1692.9	1icf
FGF1	FGFR2	1690.9	1e0o
TNFRSF10B	TNFSF10	1687.0	1du3
CBL	UBE2L3	1672.3	1fbv
SENP2	SUMO1	1672.0	1tgz
BMP2	BMPR1A	1669.5	2h62
FKBP1A	TGFBR1	1662.4	1b6c
CYP11A1	FDX1	1649.7	3na0
CASK	LIN7B	1634.3	1y74
ACTR2	ARPC4	1631.7	3dxm
RPS20	RPS3	1613.6	2zkq
EAP30	MGC10540	1600.2	2zme
NUTF2	RAN	1582.2	1a2k
ACTA1	WASL	1576.5	2vcp
ACTA1	WASF2	1574.9	2a40
IL13RA1	IL4	1556.8	3bpn
PPP2R1A	PPP2R5C	1550.5	2nym
UBE2L3	UBE3A	1544.2	1c4z
HIF1A	VHL	1542.5	1lm8
RND3	ROCK1	1526.7	2v55
CGA	FSHR	1511.4	1xwd
UBE2N	UBE2V2	1489.0	1j7d
ACTA1	WAS	1488.1	2a3z
ELA2	SLPI	1453.6	2z7f
NGFB	NTRK1	1446.3	1www
SEPT2	SEPT6	1426.4	2qag
NPPB	NPR3	1423.3	1yk1
RAD1	RAD9A	1421.8	3ggr
F2	F2R	1408.6	1nrn
KLRC1	KLRD1	1406.6	3bdw
C13orf9	MGC10540	1405.2	2zme
ACVR2B	BMP2	1390.7	2h62
NCOA1	PPARG	1368.7	2prg
ARFIP2	RAC1	1357.1	1i4l
NXF1	TNPO1	1343.5	2z5k
PPP2CA	PPP2R5C	1333.9	2nym
IL6ST	LIF	1321.9	1pvh
EIF4E	EIF4EBP1	1312.1	1wkw
BIRC4	CASP7	1298.8	1i4o
HUS1	RAD1	1297.6	3g65
HIF1AN	NOTCH1	1291.8	3p3n
CDK2	CKS1B	1291.2	1buh
ACADM	ETFB	1278.2	1t9g
HLA-DRA	MBP	1272.9	1fv1
AP2B1	ARRB1	1261.9	2iv8
ATP2A1	ATP2A2	1248.8	2voy
IGF1	IGFBP1	1248.8	2dsq
NCOA1	NR1H4	1246.5	3bej
TNFRSF13C	TNFSF13B	1230.5	1oqe
PSMB2	PSMB5	1228.1	1iru
RAF1	RAP1A	1224.8	1c1y
CD2BP2	TXNL4A	1218.1	1syx
E2F4	TFDP2	1214.2	1cf7
IL6R	IL6ST	1188.1	1p9m
AP2B1	AP2S1	1182.0	2vgl
TNFRSF17	TNFSF13B	1177.1	1oqd
SEPT6	SEPT7	1153.9	2qag
TGFB1	TGFBR1	1125.7	3kfd
AP2M1	AP2S1	1121.2	2jkr
PARVA	PXN	1114.8	2vzd
NFKB1	NFKBIA	1103.3	1nfi
ACTA1	VASP	1102.6	2pbd
FSHB	FSHR	1099.6	1xwd
TP53	TP53BP1	1097.6	1kzy
FLT1	VEGF	1094.9	1flt
LTA	TNFRSF1A	1093.5	1tnr
FLT1	VEGFB	1089.2	2xac
ESRRG	NRIP1	1083.9	2gpp
ARNT	EPAS1	1075.9	2a24
PCNA	POLI	1065.8	2zvm
NCOA1	RXRA	1061.4	1fm6
HLA-DRB5	MBP	1049.2	1fv1
DCTN1	MAPRE1	1046.2	1txq
HLA-E	KLRD1	1043.5	3cdg
ACTR2	ACTR3	1042.3	2p9n
IGFBP1	IGFBP4	1007.7	2dsq
NCOR1	PGR	982.1	2ovm
GTF2A2	TBP	973.6	1nvp
TGFB1	TGFBR2	971.9	3kfd
PFN1	VASP	953.5	2pbd
RALA	SEC5L1	953.3	1uad
PPIA	PPP3CA	948.0	1m63
ESRRG	NCOR2	945.8	2gpv
CSNK2A1	CSNK2B	936.9	1jwh
TGFB3	TGFBR2	935.9	1ktz
CD4	PTK2	933.5	3b71
PSMB1	PSMB5	932.4	1iru
HLA-E	KLRC1	916.9	3cii
KLRK1	ULBP3	888.8	1kcg
PSMA7	PSMB2	848.8	1iru
ACTR3	ARPC4	847.9	2p9n
PSMA4	PSMB2	834.4	1iru
PRKCE	YWHAZ	832.0	2wh0
DDX48	RBM8A	818.3	2xb2
PCBD1	TCF1	780.4	1f93
F2	FGA	776.2	2a45
DDX48	UPF3B	765.6	2xb2
PSMA6	PSMB6	764.9	1iru
TGFBR1	TGFBR2	764.5	3kfd
FYN	SH2D1A	753.9	1m27
PSMA3	PSMB6	735.4	1iru
FKBP1A	FRAP1	727.5	3fap
SEC22L1	SEC23A	727.1	3egx
RPL23	RPL24	704.2	2zkr
PSMA1	PSMB1	697.6	1iru
HOXA9	PBX1	693.1	1puf
ACADM	ETFA	680.9	2a1t
PSMA7	PSMB5	653.9	1iru
PROC	PROCR	645.3	1lqv
FOS	NFATC2	644.9	1s9k
RBM8A	UPF3B	641.7	2xb2
CASC3	MAGOH	629.2	2j0q
RBP4	TTR	621.9	3bsz
RPS16	RPS5	619.3	2zkq
RPA1	RPA3	612.9	1l1o
JUN	NFATC2	595.6	1s9k
C3	VSIG4	540.7	2ice
CUL1	SKP2	522.5	1ldk
RBX1	TIP120A	428.4	1u6g
RPL23A	RPL39	412.2	2zkr
ETS1	PAX5	383.1	1k78
TCEB2	VHL	375.5	1lm8
RANGAP1	SUMO1	374.8	2iy0
PPIA	PPP3R1	363.4	1m63
MAGOH	UPF3B	346.9	2xb2
PSMA2	PSMA3	343.2	1iru
B2M	CD8A	334.5	1akj
F2	FGB	312.9	2a45
RPL30	RPL37A	311.7	2zkr
SEC61B	SEC61G	300.7	2wwb
RPL23A	RPL35	293.8	2zkr
SAE1	SUMO1	286.3	1y8r
RPS11	RPS15A	284.2	2zkq
GNB2L1	RPS16	274.7	2zkq
RPS15	RPS29	250.3	2zkq
PSMA1	PSMA4	232.4	1iru
PSMA4	PSMA6	220.8	1iru
ELK4	SRF	199.7	1k6o
PSMA3	PSMA4	175.2	1iru
RPS14	RPS5	170.2	2zkq
PSMA2	PSMA7	169.5	1iru
RPS20	RPS29	164.6	2zkq
F2	FGG	118.5	2a45
RPL37	RPL39	115.5	2zkr
HIF1A	TCEB1	84.7	1lqb
PSMA1	PSMA7	29.7	1iru
PSMA1	PSMA2	19.3	1iru
ARHGEF7	PAK1	11.7	1zsg
