# Supplementary material for: Inferring high-confidence human protein-protein interactions
Source: BMC Bioinformatics. 2012 May 4;13:79. doi: 10.1186/1471-2105-13-79 (PMC3416704; doi:10.1186/1471-2105-13-79)
Supplement: Additional file 3 — IDBOS Ranked PPI data. This tab-delimited file contains the aggregated PPI data set with the corresponding IDBOS ranking. [file 1471-2105-13-79-S3.txt]

Protein i	O_i	Protein j	O_j	O_ij	Z-score	Z rank	P-value	P rank	Average rank
GCAT	2	TDH	2	2	577.35	11	0	2644.5	1327.75
CXCL16	4	CXCR6	4	4	565.692	21	0	2644.5	1332.75
CAPG	2	NCAPH	2	2	534.522	22	0	2644.5	1333.25
ICOS	5	ICOSLG	5	5	507.688	23	0	2644.5	1333.75
GPR103	3	P518	3	3	474.345	28	0	2644.5	1336.25
BCKDHA	5	BCKDHB	4	4	471.413	29	0	2644.5	1336.75
ARTN	2	GFRA3	2	2	458.831	30	0	2644.5	1337.25
CX3CL1	3	CX3CR1	3	3	442.329	57	0	2644.5	1350.75
GIP	7	GIPR	9	7	431.679	58	0	2644.5	1351.25
POLG	4	POLG2	3	3	428.575	59	0	2644.5	1351.75
METTL1	5	WDR4	2	2	417.029	60	0	2644.5	1352.25
IL11	3	IL11RA	2	2	408.248	61	0	2644.5	1352.75
HBA2	68	HBB	76	59	395.534	76	0	2644.5	1360.25
CLEC2D	2	KLRB1	3	2	392.232	77.5	0	2644.5	1361
LTC4S	2	MGST1	3	2	392.232	77.5	0	2644.5	1361
CD97	4	DAF	2	2	384.9	79.5	0	2644.5	1362
D2LIC	2	DNCH2	3	2	384.9	79.5	0	2644.5	1362
IL22	6	IL22RA1	4	4	383.141	81	0	2644.5	1362.75
CD200	3	CD200R1	2	2	377.964	82	0	2644.5	1363.25
MLN	4	MLNR	7	4	369.811	98	0	2644.5	1371.25
CLPS	6	PNLIP	5	4	368.241	99	0	2644.5	1371.75
TNFRSF18	7	TNFSF18	4	4	366.69	100	0	2644.5	1372.25
BEX1	3	OMP	3	2	365.148	101.5	0	2644.5	1373
CBLN1	2	CBLN3	4	2	365.148	101.5	0	2644.5	1373
UTS2	3	UTS2R	5	3	363.808	103	0	2644.5	1373.75
GHRH	3	GHRHR	5	3	363.807	104	0	2644.5	1374.25
MSH4	8	MSH5	4	4	363.647	105	0	2644.5	1374.75
LY64	2	LY86	4	2	359.211	106	0	2644.5	1375.25
GCK	9	GCKR	8	6	349.368	122	0	2644.5	1383.25
OPRL1	6	PNOC	3	3	348.747	123	0	2644.5	1383.75
GMPPA	2	GMPPB	3	2	348.155	124	0	2644.5	1384.25
IL10	11	IL10RA	12	8	347.24	125	0	2644.5	1384.75
CD27	13	CD70	7	7	341.21	126	0	2644.5	1385.25
ABCG5	4	ABCG8	2	2	338.062	127	0	2644.5	1385.75
FNDC6	3	IL20	6	3	333.338	128	0	2644.5	1386.25
XCL1	6	XCR1	9	5	330.432	145	0	2644.5	1394.75
C1GALT1	2	C1GALT1C1	4	2	328.798	146.5	0	2644.5	1395.5
PLXND1	4	SEMA3E	2	2	328.798	146.5	0	2644.5	1395.5
GPR54	4	KISS1	10	4	326.611	148	0	2644.5	1396.25
ELA1	3	PI3	8	3	325.4	149	0	2644.5	1396.75
CD180	2	LY86	4	2	324.443	151	0	2644.5	1397.75
ISG15	3	UBA7	3	2	324.443	151	0	2644.5	1397.75
UTS2D	2	UTS2R	5	2	324.443	151	0	2644.5	1397.75
XCL2	4	XCR1	9	4	323.393	153	0	2644.5	1398.75
NMB	8	NMBR	7	5	318.166	154	0	2644.5	1399.25
ERVWE1	5	SLC1A4	2	2	312.348	172.5	0	2644.5	1408.5
MGC16186	2	NME5	5	2	312.348	172.5	0	2644.5	1408.5
CCL25	6	CCR9	3	3	311.09	174	0	2644.5	1409.25
GNRH1	6	GNRHR	10	5	309.516	175	0	2644.5	1409.75
PLXNC1	2	SEMA7A	6	2	308.607	176	0	2644.5	1410.25
NMU	8	NMUR2	5	4	306.799	177	0	2644.5	1410.75
ALS2CR12	4	SULT2B1	3	2	304.997	178	0	2644.5	1411.25
PLA2G10	3	PLA2R1	3	2	301.511	179	0	2644.5	1411.75
GAL	21	GALR1	8	8	300.526	197	0	2644.5	1420.75
NMU	8	NMUR1	5	4	299.826	198	0	2644.5	1421.25
CEACAM6	3	CEACAM8	3	2	298.142	199	0	2644.5	1421.75
C14orf133	5	VPS33B	4	3	297.049	200	0	2644.5	1422.25
PRLH	6	PRLHR	4	3	292.775	201	0	2644.5	1422.75
AGR3	3	LYPD3	3	2	291.73	202.5	0	2644.5	1423.5
ROPN1	4	SPA17	3	2	291.73	202.5	0	2644.5	1423.5
TRH	5	TRHR	5	3	286.044	221	0	2644.5	1432.75
IL5	6	IL5RA	12	5	284.466	222	0	2644.5	1433.25
GUCA2A	2	GUCY2C	6	2	280.056	223.5	0	2644.5	1434
NPBWR2	3	NPW	4	2	280.056	223.5	0	2644.5	1434
SMC5L1	4	SMC6L1	3	2	277.35	225	0	2644.5	1434.75
COL8A1	13	COL8A2	4	4	276.041	242.5	0	2644.5	1443.5
GNRH2	5	GNRHR	10	4	276.041	242.5	0	2644.5	1443.5
CCK	21	CCKAR	10	8	273.044	244	0	2644.5	1444.25
HLA-C	31	KIR2DL1	10	10	270.813	245	0	2644.5	1444.75
AIPL1	3	NUB1	6	2	269.68	247	0	2644.5	1445.75
INSL3	3	RXFP2	4	2	269.68	247	0	2644.5	1445.75
PRPH2	5	ROM1	2	2	269.68	247	0	2644.5	1445.75
GPR10	5	PRLH	6	3	269.414	249	0	2644.5	1446.75
VIP	17	VIPR2	7	6	266.514	262	0	2644.5	1453.25
CDH23	5	USH1C	10	4	264.922	263	0	2644.5	1453.75
DHH	5	HHIP	6	3	264.141	264	0	2644.5	1454.25
DEFA1	6	DEFA3	4	3	263.123	265.5	0	2644.5	1455
GPR7	6	PPL8	5	3	263.123	265.5	0	2644.5	1455
HCRT	8	HCRTR1	4	3	262.117	267	0	2644.5	1455.75
HCRT	8	HCRTR2	4	3	261.122	268	0	2644.5	1456.25
GAL	21	GALR3	6	6	260.669	269	0	2644.5	1456.75
CGA	31	CGB5	9	9	258.853	270	0	2644.5	1457.25
SFTPA1	7	SFTPA2	4	3	258.205	271	0	2644.5	1457.75
SMC1B	3	SMC3	10	3	257.254	287	0	2644.5	1465.75
GSTM2	6	GSTM3	10	4	254.53	288	0	2644.5	1466.25
CTSA	5	NEU1	7	3	254.463	289	0	2644.5	1466.75
PEX1	3	PEX6	5	2	254	290.5	0	2644.5	1467.5
SYCP2	2	SYCP3	6	2	254	290.5	0	2644.5	1467.5
HLA-DRA	31	HLA-DRB1	19	13	253.918	292	0	2644.5	1468.25
SCT	8	SCTR	12	5	252.246	293	0	2644.5	1468.75
F3	16	F7	18	9	250.803	294	0	2644.5	1469.25
CHRNA3	3	CHRNB4	6	2	250	296	0	2644.5	1470.25
GPR147	2	NPFF	8	2	250	296	0	2644.5	1470.25
TSKS	5	TSSK2	3	2	250	296	0	2644.5	1470.25
GPR74	2	NPFF	8	2	248.069	315	0	2644.5	1479.75
NTS	20	NTSR2	5	5	247.871	316	0	2644.5	1480.25
CCL20	9	CCR6	7	4	247.137	317	0	2644.5	1480.75
GHRL	10	GHSR	4	3	246.605	318.5	0	2644.5	1481.5
RLN3	5	RXFP1	6	3	246.605	318.5	0	2644.5	1481.5
ALCAM	3	CD6	5	2	246.183	320.5	0	2644.5	1482.5
DOK7	2	MUSK	8	2	246.183	320.5	0	2644.5	1482.5
GAL	21	GALR2	7	6	246.025	322	0	2644.5	1483.25
IL20	6	IL20RA	6	3	244.955	323	0	2644.5	1483.75
CHRNA1	5	CHRND	3	2	242.536	324	0	2644.5	1484.25
MCHR2	5	PMCH	21	5	241.433	345	0	2644.5	1494.75
HCN1	5	HCN2	8	3	240.972	346	0	2644.5	1495.25
DMBT1	5	SFTPD	4	2	240.772	348	0	2644.5	1496.25
PIGA	6	PIGH	3	2	240.772	348	0	2644.5	1496.25
RLN2	4	RXFP2	4	2	240.772	348	0	2644.5	1496.25
CASQ2	9	TRDN	18	6	239.858	350	0	2644.5	1497.25
RAD51L3	19	XRCC2	11	7	238.91	351	0	2644.5	1497.75
OVGP1	4	STATH	4	2	237.356	352	0	2644.5	1498.25
CALCRL	25	RAMP1	14	9	236.241	353	0	2644.5	1498.75
AGTRAP	7	PITPNC1	2	2	234.082	367	0	2644.5	1505.75
NPBWR1	4	NPW	4	2	230.94	368	0	2644.5	1506.25
ATOX1	7	ATP7B	6	3	230.776	369	0	2644.5	1506.75
DGCR8	5	RNASE3L	8	3	230.096	370	0	2644.5	1507.25
DKK1	9	KREMEN1	2	2	229.416	371	0	2644.5	1507.75
MVP	8	PARP4	2	2	227.921	390	0	2644.5	1517.25
PRSS3	9	TFPI	17	6	227.646	391	0	2644.5	1517.75
C1R	9	C1S	8	4	227.57	392	0	2644.5	1518.25
GCG	16	GCGR	7	5	225.222	393	0	2644.5	1518.75
GPR8	4	PPL8	5	2	225.018	394	0	2644.5	1519.25
HGFAC	7	SPINT1	6	3	224.866	395	0	2644.5	1519.75
IAPP	12	PCSK2	7	4	223.975	396	0	2644.5	1520.25
GRP	8	GRPR	5	3	223.614	397	0	2644.5	1520.75
TNFRSF4	11	TNFSF4	4	3	222.995	422	0	2644.5	1533.25
KLRC1	8	KLRD1	15	5	221.221	423	0	2644.5	1533.75
OXT	10	OXTR	8	4	220.881	424	0	2644.5	1534.25
GFRA2	4	NRTN	5	2	220.863	425.5	0	2644.5	1535
KCNJ15	4	KCNJ16	5	2	220.863	425.5	0	2644.5	1535
IDH3A	12	IDH3G	4	3	219.977	427	0	2644.5	1535.75
CLK4	4	UBL5	6	2	219.529	428	0	2644.5	1536.25
ANGPT1	12	TEK	41	10	218.349	429	0	2644.5	1536.75
ALG2	6	PEF1	3	2	218.218	430.5	0	2644.5	1537.5
RNASE1	4	RNH1	5	2	218.218	430.5	0	2644.5	1537.5
NTS	20	NTSR1	6	5	217.016	450	0	2644.5	1547.25
CFB	6	CFP	3	2	216.93	451	0	2644.5	1547.75
RRAGA	9	RRAGC	10	4	215.684	452	0	2644.5	1548.25
ADCYAP1	12	ADCYAP1R1	7	4	215.371	453	0	2644.5	1548.75
CCK	21	CCKBR	15	8	214.765	454	0	2644.5	1549.25
ATOX1	7	ATP7A	7	3	214.293	455	0	2644.5	1549.75
IL7	9	IL7R	20	6	213.797	456	0	2644.5	1550.25
DFFA	34	DFFB	10	8	213.011	470	0	2644.5	1557.25
IFNG	9	IFNGR1	20	6	211.66	471	0	2644.5	1557.75
TAC3	16	TACR3	9	5	210.016	472	0	2644.5	1558.25
GDNF	8	GFRA1	10	4	209.389	473	0	2644.5	1558.75
KCNJ3	12	KCNJ5	7	4	208.817	474	0	2644.5	1559.25
C5	15	C5R1	3	3	208.02	490	0	2644.5	1567.25
CD96	2	PVR	11	2	207.39	491	0	2644.5	1567.75
CXCL13	12	CXCR5	2	2	206.284	492	0	2644.5	1568.25
FGF19	18	LOC152831	16	7	206.235	493	0	2644.5	1568.75
CSF2	18	CSF2RA	16	7	206.145	494	0	2644.5	1569.25
POLRMT	6	TFB1M	4	2	205.196	495	0	2644.5	1569.75
ATP2A1	9	SLN	6	3	205.083	496	0	2644.5	1570.25
AVP	16	AVPR1B	6	4	204.946	497	0	2644.5	1570.75
TNNC1	20	TNNI3	34	11	203.702	517	0	2644.5	1580.75
FARP2	7	PIP5K1C	14	4	203.089	518	0	2644.5	1581.25
GCH1	11	GCHFR	2	2	203.069	519	0	2644.5	1581.75
GPR7	6	NPB	8	3	202.267	520	0	2644.5	1582.25
NOXA1	6	NOXO1	4	2	202.031	521	0	2644.5	1582.75
CGA	31	CGB	9	7	201.823	522	0	2644.5	1583.25
ANGPT2	9	TEK	41	8	201.445	523	0	2644.5	1583.75
COG1	6	COG3	9	3	200.902	524	0	2644.5	1584.25
CRH	8	CRHR2	11	4	200.774	525	0	2644.5	1584.75
PCSK2	7	SCG5	3	2	200	526	0	2644.5	1585.25
HRC	3	TRDN	18	3	199.125	541	0	2644.5	1592.75
CUBN	12	GIF	2	2	199.007	542.5	0	2644.5	1593.5
HHIP	6	IHH	4	2	199.007	542.5	0	2644.5	1593.5
IL8	37	IL8RA	16	10	198.347	544	0	2644.5	1594.25
TNFRSF9	9	TNFSF9	6	3	196.967	545	0	2644.5	1594.75
NPPC	5	NPR2	4	2	196.116	546	0	2644.5	1595.25
ANG	12	RNH1	5	3	195.706	563.5	0	2644.5	1604
COG2	6	COG3	9	3	195.706	563.5	0	2644.5	1604
OAZ2	7	ODC1	22	5	195.256	565	0	2644.5	1604.75
CGI-121	3	TP53RK	8	2	195.18	566	0	2644.5	1605.25
GSTM1	4	GSTM2	6	2	194.257	567	0	2644.5	1605.75
COG4	15	COG7	4	3	194.062	568	0	2644.5	1606.25
GPR145	3	PMCH	21	3	193.657	569	0	2644.5	1606.75
FLII	20	LRRFIP1	5	4	191.367	583.5	0	2644.5	1614
SST	17	SSTR4	6	4	191.367	583.5	0	2644.5	1614
COL5A1	15	COL5A3	7	4	190.714	585	0	2644.5	1614.75
F13A1	9	F13B	3	2	190.693	586	0	2644.5	1615.25
GABRB2	6	TRAK2	4	2	189.832	587.5	0	2644.5	1616
KEL	6	XK	5	2	189.832	587.5	0	2644.5	1616
ACF	8	APOBEC1	13	4	189.427	589	0	2644.5	1616.75
CCL21	13	CCR7	8	4	189.003	590	0	2644.5	1617.25
IL12RB1	12	IL23A	5	3	188.616	609	0	2644.5	1626.75
CD274	11	PDCD1	16	5	188.484	610	0	2644.5	1627.25
RLN2	4	RXFP1	6	2	187.317	611	0	2644.5	1627.75
NCS1	10	PI4KB	6	3	186.78	612	0	2644.5	1628.25
CRB3	7	MPP5	15	4	186.522	613	0	2644.5	1628.75
GPR24	3	PMCH	21	3	186.06	614	0	2644.5	1629.25
AVP	16	AVPR1A	7	4	185.917	615	0	2644.5	1629.75
TAC1	18	TACR1	9	5	185.864	616	0	2644.5	1630.25
EPM2A	9	PPP1R3C	3	2	185.695	618	0	2644.5	1631.25
HACE1	2	PLXNA2	12	2	185.695	618	0	2644.5	1631.25
NPFF	8	NPFFR2	4	2	185.695	618	0	2644.5	1631.25
NLN	3	NTS	20	3	184.996	641	0	2644.5	1642.75
EME1	8	MUS81	13	4	184.922	642	0	2644.5	1643.25
PTCH	6	SMO	5	2	184.115	643	0	2644.5	1643.75
CXCL11	8	CXCR3	14	4	183.942	644	0	2644.5	1644.25
PTHR2	35	TIP39	20	10	183.006	645	0	2644.5	1644.75
CALY	2	DRD1	14	2	182.574	646	0	2644.5	1645.25
CD226	9	PVRL2	13	4	182.406	667	0	2644.5	1655.75
GNB5	23	RGS11	3	3	181.91	668	0	2644.5	1656.25
IL1R1	28	IL1RN	9	6	181.634	669	0	2644.5	1656.75
C8A	5	C9	5	2	181.071	670.5	0	2644.5	1657.5
TFAM	8	TFB1M	4	2	181.071	670.5	0	2644.5	1657.5
INSIG2	5	SCAP	12	3	180.587	672	0	2644.5	1658.25
LDLR	20	PCSK9	3	3	179.936	673	0	2644.5	1658.75
KLK1	6	SERPINA4	5	2	179.605	674.5	0	2644.5	1659.5
SNAPC1	10	SNAPC3	3	2	179.605	674.5	0	2644.5	1659.5
CD47	29	SIRPB2	4	4	179.447	695	0	2644.5	1669.75
TMED10	7	TMED2	9	3	178.34	696	0	2644.5	1670.25
CCL19	9	CCR7	8	3	178.026	697.5	0	2644.5	1671
FLJ14466	6	STIM1	11	3	178.026	697.5	0	2644.5	1671
NPB	8	NPBWR1	4	2	177.471	699	0	2644.5	1671.75
GCG	16	GLP2R	7	4	177.319	700	0	2644.5	1672.25
NPPC	5	NPR3	6	2	176.777	701	0	2644.5	1672.75
CRH	8	CRHR1	14	4	176.113	723	0	2644.5	1683.75
CCL1	3	CCR8	11	2	176.09	724.5	0	2644.5	1684.5
CRTAM	2	PVRL2	13	2	176.09	724.5	0	2644.5	1684.5
INSIG1	23	SCAP	12	6	176.083	726	0	2644.5	1685.25
GCA	6	LCP1	6	2	175.412	728.5	0	2644.5	1686.5
IGHG1	6	IGKC	5	2	175.412	728.5	0	2644.5	1686.5
KCNRG	6	RFP2	5	2	175.412	728.5	0	2644.5	1686.5
TOMM22	8	TOMM40	4	2	175.412	728.5	0	2644.5	1686.5
PEX19	42	PEX3	9	7	174.936	731	0	2644.5	1687.75
CCL28	6	CCR10	20	4	174.763	732	0	2644.5	1688.25
TNFRSF13B	12	TNFSF13B	10	4	174.101	733	0	2644.5	1688.75
PTHR1	38	TIP39	20	10	173.886	754	0	2644.5	1699.25
TNPO1	45	ZFP36	39	15	173.738	755	0	2644.5	1699.75
IL13	7	IL13RA1	9	3	173.503	756	0	2644.5	1700.25
SNAPC2	3	SNAPC4	11	2	173.422	757	0	2644.5	1700.75
LTA	18	LTB	7	4	172.797	758	0	2644.5	1701.25
KLRK1	13	RAET1E	2	2	172.774	759	0	2644.5	1701.75
RBP4	8	TTR	25	5	172.663	760	0	2644.5	1702.25
RP1-112K5.2	3	RPS26	10	2	172.133	761	0	2644.5	1702.75
ALPP	4	PIGK	8	2	171.499	762	0	2644.5	1703.25
PTH	27	PTHR2	35	11	171.371	777	0	2644.5	1710.75
KLRK1	13	MICA	10	4	171.208	778	0	2644.5	1711.25
CD86	18	CTLA4	28	8	171.168	779	0	2644.5	1711.75
ARNTL2	4	CLOCK	17	3	170.397	780.5	0	2644.5	1712.5
MPRIP	7	PPP1R12C	10	3	170.397	780.5	0	2644.5	1712.5
ABCC9	6	KCNJ8	6	2	170.251	782.5	0	2644.5	1713.5
TNFRSF13C	3	TNFSF13B	10	2	170.251	782.5	0	2644.5	1713.5
RPS21	5	RPSA	15	3	170.123	784	0	2644.5	1714.25
DR1	11	DRAP1	26	6	169.98	785	0	2644.5	1714.75
FKBP1B	7	RYR2	19	4	169.967	786	0	2644.5	1715.25
OAZ3	9	ODC1	22	5	169.658	787	0	2644.5	1715.75
GPR8	4	NPB	8	2	169.638	788.5	0	2644.5	1716.5
KCNJ10	6	KCNJ16	5	2	169.638	788.5	0	2644.5	1716.5
HSPB7	2	HSPB8	15	2	169.031	790.5	0	2644.5	1717.5
NXF3	8	NXT2	4	2	169.031	790.5	0	2644.5	1717.5
IAPP	12	PCSK1	11	4	168.604	813	0	2644.5	1728.75
COX4I2	5	CYCS	43	5	167.363	814	0	2644.5	1729.25
AP4B1	6	AP4E1	5	2	167.248	815	0	2644.5	1729.75
IL6	12	IL6R	17	5	166.99	816	0	2644.5	1730.25
CD47	29	PTPNS1	10	6	166.674	817	0	2644.5	1730.75
ANKRD1	4	MYPN	9	2	166.667	819	0	2644.5	1731.75
DAZ1	13	DZIP1	3	2	166.667	819	0	2644.5	1731.75
KCND2	10	KCNIP1	3	2	166.667	819	0	2644.5	1731.75
PTH	27	PTHR1	38	11	166.6	847	0	2644.5	1745.75
ECE1	4	EDN1	20	3	166.419	848	0	2644.5	1746.25
PCNP	3	UHRF2	11	2	166.091	849	0	2644.5	1746.75
NXF3	8	NXT1	10	3	165.909	850	0	2644.5	1747.25
RAD51C	22	XRCC3	14	6	165.531	851	0	2644.5	1747.75
CYP11A1	6	FDX1	6	2	165.521	852.5	0	2644.5	1748.5
HFE	11	TFR2	3	2	165.521	852.5	0	2644.5	1748.5
G1P2	17	UBE1L	2	2	164.957	854	0	2644.5	1749.25
IFNA2	5	IFNAR2	28	4	164.841	855	0	2644.5	1749.75
CCL27	7	CCR10	20	4	164.562	856.5	0	2644.5	1750.5
IL3	11	IL3RA	13	4	164.562	856.5	0	2644.5	1750.5
CRHR2	11	UCN	7	3	164.408	858	0	2644.5	1751.25
DHPS	14	EIF5A	10	4	164.146	872	0	2644.5	1758.25
TAC1	18	TACR2	8	4	163.871	873	0	2644.5	1758.75
CD63	18	PI4K2A	2	2	163.299	874.5	0	2644.5	1759.5
CRHR2	11	UCN2	3	2	163.299	874.5	0	2644.5	1759.5
GNB3	9	GNG3	9	3	162.231	876.5	0	2644.5	1760.5
TNFRSF17	8	TNFSF13B	10	3	162.231	876.5	0	2644.5	1760.5
TF	28	TFRC	26	9	162.205	892	0	2644.5	1768.25
EYA1	10	SIX1	14	4	161.847	893	0	2644.5	1768.75
ATG12	10	ATG5	4	2	161.69	894.5	0	2644.5	1769.5
MOBKL2B	4	NT5C2	10	2	161.69	894.5	0	2644.5	1769.5
IL12B	7	IL12RB1	12	3	161.524	896	0	2644.5	1770.25
GRPR	5	NMB	8	2	161.165	898	0	2644.5	1771.25
MKI67	16	MKI67IP	2	2	161.165	898	0	2644.5	1771.25
PPIF	3	SLC25A4	12	2	161.165	898	0	2644.5	1771.25
CXCL10	10	CXCR3	14	4	160.928	900	0	2644.5	1772.25
CXCL9	6	CXCR3	14	3	160.366	901	0	2644.5	1772.75
CD2	33	CD58	7	5	160.175	902	0	2644.5	1773.25
CD8A	24	CD8B	6	4	160.153	903	0	2644.5	1773.75
ATP2B2	11	PDZK11	4	2	160.128	904.5	0	2644.5	1774.5
MLX	19	WBSCR14	2	2	160.128	904.5	0	2644.5	1774.5
CYB5A	8	CYB5R3	4	2	159.617	928.5	0	2644.5	1786.5
GDNF	8	GFRA2	4	2	159.617	928.5	0	2644.5	1786.5
GJB1	9	GJB2	4	2	159.111	930	0	2644.5	1787.25
NCBP1	32	NCBP2	18	8	158.855	931	0	2644.5	1787.75
JAM2	8	JAM3	11	3	158.786	932	0	2644.5	1788.25
PTHLH	30	PTHR1	38	11	158.589	933	0	2644.5	1788.75
EDN3	14	EDNRB	23	6	158.575	934	0	2644.5	1789.25
IL1R2	9	IL1RN	9	3	158.343	935	0	2644.5	1789.75
EDA	5	EDAR	7	2	158.114	936	0	2644.5	1790.25
CLCF1	4	CNTFR	20	3	157.686	952	0	2644.5	1798.25
NTN1	12	UNC5C	3	2	157.622	953	0	2644.5	1798.75
IL2	18	IL2RA	13	5	157.377	954	0	2644.5	1799.25
BOLL	3	DAZ1	13	2	157.135	955	0	2644.5	1799.75
CALCRL	25	RAMP2	9	5	157.066	956	0	2644.5	1800.25
HLA-DRA	31	HLA-DRB5	5	4	156.081	972	0	2644.5	1808.25
ADAMTS13	4	VWF	22	3	155.762	973	0	2644.5	1808.75
FRAP1	120	raptor	58	27	155.719	974	0	2644.5	1809.25
DLAT	11	PDK3	8	3	155.552	975	0	2644.5	1809.75
SLC3A2	22	SLC7A7	2	2	155.23	976	0	2644.5	1810.25
CXCL3	9	IL8RB	55	7	154.718	977	0	2644.5	1810.75
COG2	6	COG4	15	3	154.313	978	0	2644.5	1811.25
AXL	31	GAS6	8	5	153.986	998	0	2644.5	1821.25
APOC2	8	APOC3	6	2	153.846	999.5	0	2644.5	1822
LOC339287	5	MSL3L1	8	2	153.846	999.5	0	2644.5	1822
CD28	29	LRRC23	3	3	153.503	1001	0	2644.5	1822.75
CCNL1	3	CDC2L2	12	2	153.393	1003	0	2644.5	1823.75
NDFIP1	4	SLC11A2	10	2	153.393	1003	0	2644.5	1823.75
TFAM	8	TFB2M	5	2	153.393	1003	0	2644.5	1823.75
ARNTL	36	CLOCK	17	8	152.989	1005	0	2644.5	1824.75
CD84	8	SH2D1B	5	2	152.944	1006	0	2644.5	1825.25
DAZ1	13	DAZL	7	3	152.904	1007	0	2644.5	1825.75
FNTA	24	FNTB	20	7	152.83	1008	0	2644.5	1826.25
SAE1	23	UBA2	35	9	152.571	1009	0	2644.5	1826.75
DDX58	21	KIAA1271	24	7	152.36	1024	0	2644.5	1834.25
ACTR5	7	INO80	23	4	151.646	1025	0	2644.5	1834.75
KCND2	10	KCNIP2	4	2	151.62	1026.5	0	2644.5	1835.5
SEC23A	12	SEC24C	4	2	151.62	1026.5	0	2644.5	1835.5
EYA2	7	SIX4	6	2	151.186	1028	0	2644.5	1836.25
NRP1	42	VEGF	30	11	150.785	1029	0	2644.5	1836.75
BCL9	9	PYGO1	5	2	150.756	1031	0	2644.5	1837.75
CMKOR1	3	CXCL12	15	2	150.756	1031	0	2644.5	1837.75
NPPB	7	NPR3	6	2	150.756	1031	0	2644.5	1837.75
HCST	7	SPOP	24	4	150.569	1052	0	2644.5	1848.25
PPY	29	PPYR1	24	8	150.172	1053	0	2644.5	1848.75
SEPT5	19	SEPT8	9	4	149.828	1054	0	2644.5	1849.25
EML1	5	FLJ12671	8	2	149.487	1055	0	2644.5	1849.75
VIP	17	VIPR1	22	6	149.289	1056	0	2644.5	1850.25
FLJ20516	4	TIMELESS	12	2	149.071	1057	0	2644.5	1850.75
TNFRSF12A	11	TNFSF12	4	2	148.659	1078.5	0	2644.5	1861.5
VPS25	8	VPS36	5	2	148.659	1078.5	0	2644.5	1861.5
MAL2	4	TPD52	10	2	148.25	1080.5	0	2644.5	1862.5
NAE1	7	UBA3	6	2	148.25	1080.5	0	2644.5	1862.5
FLT4	23	VEGFC	7	4	148.175	1082	0	2644.5	1863.25
PEX10	10	PEX12	9	3	147.989	1083	0	2644.5	1863.75
CCL16	15	CCR8	11	4	147.972	1084	0	2644.5	1864.25
PTHLH	30	PTHR2	35	10	147.856	1085	0	2644.5	1864.75
GLB1	6	NEU1	7	2	147.844	1086	0	2644.5	1865.25
CCL23	3	CCR1	34	3	147.81	1087	0	2644.5	1865.75
CCL22	8	CCR4	13	3	147.452	1088	0	2644.5	1866.25
NRF1	9	PPRC1	5	2	147.442	1089	0	2644.5	1866.75
TAP1	24	TAP2	12	5	147.365	1106	0	2644.5	1875.25
CAPN2	20	CAPNS2	2	2	147.043	1107.5	0	2644.5	1876
KCNJ6	8	KCNJ9	6	2	147.043	1107.5	0	2644.5	1876
SELP	15	SELPLG	18	5	146.73	1109	0	2644.5	1876.75
BET1L	8	YKT6	6	2	146.647	1111	0	2644.5	1877.75
CYTH1	11	CYTIP	4	2	146.647	1111	0	2644.5	1877.75
KLRC3	3	KLRD1	15	2	146.647	1111	0	2644.5	1877.75
PDCD1	16	PDCD1LG2	10	4	146.576	1113	0	2644.5	1878.75
ASGR1	11	ASGR2	4	2	146.254	1115	0	2644.5	1879.75
DKK2	2	LRP6	23	2	146.254	1115	0	2644.5	1879.75
SHANK1	23	SHARPIN	2	2	146.254	1115	0	2644.5	1879.75
IGFALS	64	IGFBP3	89	23	146.215	1117	0	2644.5	1880.75
BCL9	9	PYGO2	11	3	146.048	1118	0	2644.5	1881.25
EDA	5	EDA2R	9	2	145.865	1119	0	2644.5	1881.75
RYR1	30	TRDN	18	7	145.575	1137	0	2644.5	1890.75
C1S	8	SERPING1	13	3	145.532	1138.5	0	2644.5	1891.5
MEFV	5	PYCARD	20	3	145.532	1138.5	0	2644.5	1891.5
EPO	8	EPOR	68	7	145.232	1140	0	2644.5	1892.25
CD226	9	PVR	11	3	145.191	1141	0	2644.5	1892.75
C5AR1	8	GPR77	6	2	145.095	1142.5	0	2644.5	1893.5
CYC1	11	UQCRFS1	4	2	145.095	1142.5	0	2644.5	1893.5
COG1	6	COG4	15	3	145.021	1144	0	2644.5	1894.25
KCNE1	4	KCNQ1	12	2	144.715	1145	0	2644.5	1894.75
COG4	15	COG5	7	3	144.683	1146	0	2644.5	1895.25
A1CF	8	APOBEC1	13	3	144.515	1147.5	0	2644.5	1896
LNPEP	9	TNKS2	12	3	144.515	1147.5	0	2644.5	1896
CALCA	11	CALCRL	25	5	144.39	1149	0	2644.5	1896.75
DLD	6	PDHX	8	2	144.338	1150	0	2644.5	1897.25
HFE	11	TFRC	26	5	144.269	1165	0	2644.5	1904.75
MGC17403	8	ZNF167	5	2	143.963	1166	0	2644.5	1905.25
IGHM	16	VPREB1	6	3	143.849	1167	0	2644.5	1905.75
IGF2	128	IGFBP2	20	15	143.777	1168	0	2644.5	1906.25
RPGR	17	RPGRIP1	6	3	143.52	1169	0	2644.5	1906.75
GFRA1	10	NRTN	5	2	143.223	1170	0	2644.5	1907.25
MLPH	17	MYO5A	25	6	143.021	1171	0	2644.5	1907.75
EAP30	16	MGC10540	11	4	142.703	1185	0	2644.5	1914.75
AIMP1	7	AIMP2	14	3	142.384	1186	0	2644.5	1915.25
NPY	44	NPY2R	26	10	142.042	1187	0	2644.5	1915.75
CD209	7	ICAM3	16	3	141.906	1188	0	2644.5	1916.25
RELN	11	VLDLR	16	4	141.45	1189	0	2644.5	1916.75
KCNJ11	8	KCNJ8	6	2	141.421	1190	0	2644.5	1917.25
CRY2	31	PER2	37	10	141.336	1208	0	2644.5	1926.25
NPY	44	NPY1R	26	10	141.309	1209	0	2644.5	1926.75
NEO1	9	NTN1	12	3	141.275	1210	0	2644.5	1927.25
ABCC8	6	KCNJ11	8	2	141.069	1211	0	2644.5	1927.75
CRHR2	11	UCN3	4	2	140.72	1212	0	2644.5	1928.25
CRY1	38	PER2	37	11	140.55	1213	0	2644.5	1928.75
TNFRSF6B	7	TNFSF14	15	3	140.499	1214	0	2644.5	1929.25
NPPB	7	NPR1	8	2	140.028	1215	0	2644.5	1929.75
NPY5R	23	PYY	33	8	139.434	1237	0	2644.5	1940.75
POP4	9	POP5	5	2	139.01	1238	0	2644.5	1941.25
TSC1	87	TSC2	109	28	138.803	1239	0	2644.5	1941.75
FDXR	4	FHIT	13	2	138.013	1265	0	2644.5	1954.75
EYA3	8	SIX4	6	2	137.686	1266	0	2644.5	1955.25
GABPA	14	GABPB1	15	4	137.471	1267	0	2644.5	1955.75
HLA-DMB	14	HLA-DRA	31	6	137.161	1288	0	2644.5	1966.25
IL4	14	IL4R	31	6	137.053	1289	0	2644.5	1966.75
ACHE	12	COLQ	4	2	136.717	1290.5	0	2644.5	1967.5
GNA11	17	HTR2B	3	2	136.717	1290.5	0	2644.5	1967.5
OAZ1	15	ODC1	22	5	136.644	1292	0	2644.5	1968.25
PPYR1	24	PYY	33	8	136.337	1293	0	2644.5	1968.75
LAMA5	25	LU	2	2	136.083	1294	0	2644.5	1969.25
GALNT2	4	MUC1	50	4	135.486	1321	0	2644.5	1982.75
ACTL7A	3	TES	17	2	135.457	1323	0	2644.5	1983.75
PRKG2	5	PTS	10	2	135.457	1323	0	2644.5	1983.75
SEC22B	2	STX5	25	2	135.457	1323	0	2644.5	1983.75
ANGPT4	5	TEK	41	4	135.332	1325	0	2644.5	1984.75
CGA	31	FSHB	7	4	135.254	1326	0	2644.5	1985.25
F10	25	SERPINA10	2	2	135.147	1327	0	2644.5	1985.75
NCF2	37	NCF4	22	8	135.073	1328	0	2644.5	1986.25
ECG2	14	MT1H	4	2	134.84	1329	0	2644.5	1986.75
C17orf31	40	EST1B	39	11	134.551	1350	0	2644.5	1997.25
RAG1	9	RAG2	6	2	134.535	1351	0	2644.5	1997.75
ARL2	12	ARL2BP	4	2	134.231	1353	0	2644.5	1998.75
ASPH	3	TRDN	18	2	134.231	1353	0	2644.5	1998.75
EPB42	17	SLC4A2	3	2	134.231	1353	0	2644.5	1998.75
NTF5	10	NTRK2	47	6	134.12	1355	0	2644.5	1999.75
HLA-G	20	LILRB1	10	4	134.11	1356	0	2644.5	2000.25
CIP29	4	DDX39	13	2	133.93	1357.5	0	2644.5	2001
IFIH1	2	KIAA1271	24	2	133.93	1357.5	0	2644.5	2001
SST	17	SSTR1	7	3	133.908	1359	0	2644.5	2001.75
C1orf16	40	EST1B	39	11	133.793	1360	0	2644.5	2002.25
ALDOA	24	GPD2	2	2	133.631	1361.5	0	2644.5	2003
TIMM17A	8	TIMM44	7	2	133.631	1361.5	0	2644.5	2003
APPBP1	13	UBE1C	15	4	133.586	1376	0	2644.5	2010.25
FNTB	20	GBP1	6	3	133.378	1377	0	2644.5	2010.75
HLA-E	14	KLRD1	15	4	133.289	1378	0	2644.5	2011.25
IGF2R	33	M6PRBP1	14	6	133.16	1379	0	2644.5	2011.75
NPY5R	23	PPY	29	7	133.062	1380	0	2644.5	2012.25
CARD12	20	NALP4	3	2	133.038	1381.5	0	2644.5	2013
ECG2	14	MT1G	4	2	133.038	1381.5	0	2644.5	2013
C13orf9	12	MGC10540	11	3	132.594	1383	0	2644.5	2013.75
SST	17	SSTR5	12	4	132.483	1384	0	2644.5	2014.25
OPRK1	23	PENK	15	5	132.278	1407	0	2644.5	2025.75
NPY1R	26	PYY	33	8	131.56	1408	0	2644.5	2026.25
C17orf31	40	C1orf16	40	11	131.449	1409	0	2644.5	2026.75
ATP5B	19	ATPAF1	3	2	131.306	1410	0	2644.5	2027.25
CELSR3	27	KIAA0664	2	2	131.024	1425	0	2644.5	2034.75
NPY2R	26	PYY	33	8	130.926	1426	0	2644.5	2035.25
C4BPA	8	PROS1	16	3	130.818	1427	0	2644.5	2035.75
TEAD1	18	VGLL2	3	2	130.744	1428	0	2644.5	2036.25
GRK1	12	RHO	18	4	130.705	1429	0	2644.5	2036.75
MLX	19	MLXIPL	3	2	130.466	1430	0	2644.5	2037.25
AGRP	7	MC4R	17	3	130.323	1431	0	2644.5	2037.75
SPRY4	4	TESK1	13	2	130.189	1432	0	2644.5	2038.25
EPM2A	9	NHLRC1	6	2	129.914	1450.5	0	2644.5	2047.5
PRDX3	11	RPS6KC1	5	2	129.914	1450.5	0	2644.5	2047.5
M6PR	8	PLIN3	7	2	129.641	1453	0	2644.5	2048.75
MLX	19	MONDOA	3	2	129.641	1453	0	2644.5	2048.75
SCAND1	14	ZNF202	4	2	129.641	1453	0	2644.5	2048.75
PDHA1	28	PDK3	8	4	129.536	1455	0	2644.5	2049.75
ERCC1	17	XPA	40	7	129.476	1456	0	2644.5	2050.25
CASP5	5	NLRP1	11	2	129.369	1457.5	0	2644.5	2051
ERVWE1	5	SLC1A5	12	2	129.369	1457.5	0	2644.5	2051
EDN3	14	EDNRA	25	5	129.287	1459	0	2644.5	2051.75
HBA1	15	HBB	76	9	128.828	1479	0	2644.5	2061.75
CD84	8	SH2D1A	28	4	128.397	1480	0	2644.5	2062.25
CRYAA	13	CRYGC	5	2	128.3	1481	0	2644.5	2062.75
CDC20	116	MAD2L1	70	24	128.163	1482	0	2644.5	2063.25
GTF2H2	18	GTF2H5	12	4	128.134	1483	0	2644.5	2063.75
GPAA1	12	PIGT	4	2	128.037	1484	0	2644.5	2064.25
GAS6	8	TYRO3	8	2	127.775	1500.5	0	2644.5	2072.5
RRAGB	7	RRAGD	8	2	127.775	1500.5	0	2644.5	2072.5
CD244	9	CD48	14	3	127.7	1502	0	2644.5	2073.25
TNFRSF10B	28	TNFSF10	25	7	127.515	1503	0	2644.5	2073.75
ERCC1	17	ERCC4	21	5	127.306	1504	0	2644.5	2074.25
PYCARD	20	PYDC2	3	2	127.257	1505	0	2644.5	2074.75
IGF2	128	IGFALS	64	24	127.172	1506	0	2644.5	2075.25
OPRK1	23	PDYN	16	5	127.1	1507	0	2644.5	2075.75
CXCL2	13	IL8RB	55	7	127.054	1508	0	2644.5	2076.25
ATP2A1	9	PLN	14	3	126.898	1519	0	2644.5	2081.75
AVP	16	AVPR2	15	4	126.776	1520	0	2644.5	2082.25
ETFA	14	ETFB	4	2	126.491	1521	0	2644.5	2082.75
AGTRAP	7	PBX3	9	2	126.239	1523	0	2644.5	2083.75
C2	7	C4B	8	2	126.239	1523	0	2644.5	2083.75
NEK7	3	NEK9	21	2	126.239	1523	0	2644.5	2083.75
CD79A	26	PIGR	9	4	126.082	1525	0	2644.5	2084.75
DOC2B	4	UNC13B	15	2	125.988	1526.5	0	2644.5	2085.5
DYNLT1	11	HSPB9	5	2	125.988	1526.5	0	2644.5	2085.5
DOC2A	4	UNC13B	15	2	125.739	1549.5	0	2644.5	2097
POU2AF1	20	SLC22A1	3	2	125.739	1549.5	0	2644.5	2097
ITGA2B	29	ITGB3	74	12	125.57	1551	0	2644.5	2097.75
APBA2	19	NECAB3	3	2	125.491	1552.5	0	2644.5	2098.5
GRP	8	NMBR	7	2	125.491	1552.5	0	2644.5	2098.5
DCP1A	37	DCP2	33	9	125.372	1554	0	2644.5	2099.25
EEA1	22	RAB5A	56	9	125.347	1555	0	2644.5	2099.75
PDGFA	28	THBS4	8	4	125.338	1556	0	2644.5	2100.25
CFH	14	CFI	4	2	125	1557	0	2644.5	2100.75
ITGB1BP1	10	KRIT1	6	2	124.515	1576	0	2644.5	2110.25
CCS	5	SOD1	28	3	124.473	1577.5	0	2644.5	2111
MTOR	48	RICTOR	3	3	124.473	1577.5	0	2644.5	2111
GABPB2	9	MGC33889	7	2	124.274	1579	0	2644.5	2111.75
PRL	5	PRLR	27	3	124.153	1580	0	2644.5	2112.25
BOC	8	CDON	7	2	124.035	1581	0	2644.5	2112.75
NPY2R	26	PPY	29	7	123.462	1599	0	2644.5	2121.75
NPY1R	26	PPY	29	7	123.423	1600	0	2644.5	2122.25
CRY1	38	PER1	40	10	123.385	1601	0	2644.5	2122.75
IGF2R	33	LOC492304	2	2	123.325	1602	0	2644.5	2123.25
CRY2	31	PER1	40	9	123.266	1603	0	2644.5	2123.75
MYO7A	18	MYRIP	8	3	123.207	1604.5	0	2644.5	2124.5
PDGFC	4	PDGFRA	34	3	123.207	1604.5	0	2644.5	2124.5
PDGFA	28	THBS3	9	4	123.066	1639	0	2644.5	2141.75
ARL1	15	GCC2	4	2	122.859	1640	0	2644.5	2142.25
FLT3	15	FLT3LG	4	2	122.628	1641	0	2644.5	2142.75
NPY	44	NPY5R	23	8	122.423	1642	0	2644.5	2143.25
PSME1	15	PSME2	4	2	122.169	1643	0	2644.5	2143.75
CXCL5	14	IL8RB	55	7	122.127	1658	0	2644.5	2151.25
PCSK1	11	REN	12	3	122.081	1659	0	2644.5	2151.75
EDN2	11	EDNRB	23	4	122.032	1660	0	2644.5	2152.25
ACVR1B	36	ACVR2	21	7	121.979	1661	0	2644.5	2152.75
MC5R	9	POMC	43	5	121.616	1662	0	2644.5	2153.25
OXSR1	12	SLC12A2	5	2	121.491	1663	0	2644.5	2153.75
PEX14	16	PEX5	24	5	121.365	1664	0	2644.5	2154.25
IGF2	128	IGFBP6	15	11	121.298	1665	0	2644.5	2154.75
IL12A	9	IL12B	7	2	121.268	1666.5	0	2644.5	2155.5
SIRPB1	3	TYROBP	21	2	121.268	1666.5	0	2644.5	2155.5
CCL16	15	CCR2	17	4	121.134	1683	0	2644.5	2163.75
APH1A	15	NCSTN	38	6	120.899	1684	0	2644.5	2164.25
CLTB	12	HIP1R	12	3	120.886	1685.5	0	2644.5	2165
ESPL1	7	PTTG1	20	3	120.886	1685.5	0	2644.5	2165
KCNQ2	8	KCNQ3	8	2	120.824	1687.5	0	2644.5	2166
NAV1	3	TBC1D4	22	2	120.824	1687.5	0	2644.5	2166
MC1R	10	POMC	43	5	120.623	1689	0	2644.5	2166.75
ALG2	6	ANXA11	12	2	120.605	1691	0	2644.5	2167.75
C4orf15	5	FAM29A	13	2	120.605	1691	0	2644.5	2167.75
KIR3DS1	3	TYROBP	21	2	120.605	1691	0	2644.5	2167.75
HLA-C	31	KIR2DL3	5	3	120.398	1693	0	2644.5	2168.75
GPC1	9	SLIT2	7	2	120.386	1694.5	0	2644.5	2169.5
LAMA3	12	LAMB3	6	2	120.386	1694.5	0	2644.5	2169.5
IGF2	128	IGFBP1	15	11	120.329	1714	0	2644.5	2179.25
ARL2	12	PDE6D	33	5	120.204	1715	0	2644.5	2179.75
APPBP2	35	C6orf102	2	2	120.168	1716	0	2644.5	2180.25
PDZK1	42	PDZK1IP1	6	4	120.148	1717	0	2644.5	2180.75
C14orf94	5	FAM29A	13	2	119.952	1719	0	2644.5	2181.75
CORT	11	SSTR4	6	2	119.952	1719	0	2644.5	2181.75
PRTN3	15	SERPINB1	4	2	119.952	1719	0	2644.5	2181.75
CRADD	20	LRDD	20	5	119.825	1721	0	2644.5	2182.75
PPP1R12A	34	ROCK2	12	5	119.757	1722	0	2644.5	2183.25
AGRP	7	MC3R	8	2	119.523	1724.5	0	2644.5	2184.5
CGA	31	CGB8	2	2	119.523	1724.5	0	2644.5	2184.5
IFIT2	4	IFIT3	15	2	119.523	1724.5	0	2644.5	2184.5
RRAGB	7	RRAGC	10	2	119.523	1724.5	0	2644.5	2184.5
DKC1	17	TERT	46	7	119.425	1746	0	2644.5	2195.25
IGFALS	64	IGFBP5	50	14	119.33	1747	0	2644.5	2195.75
CNOT7	22	TOB2	3	2	119.31	1748.5	0	2644.5	2196.5
KIR2DS2	3	TYROBP	21	2	119.31	1748.5	0	2644.5	2196.5
DNAJC14	5	DRD1	14	2	119.098	1750	0	2644.5	2197.25
PDGFB	33	THBS4	8	4	118.974	1751	0	2644.5	2197.75
PDHA1	28	PDK4	5	3	118.877	1752	0	2644.5	2198.25
FGF19	18	FGFR4	91	10	118.399	1767	0	2644.5	2205.75
DHX37	5	PLXNA2	12	2	118.262	1769	0	2644.5	2206.75
MCHR1	3	PMCH	21	2	118.262	1769	0	2644.5	2206.75
SLC3A2	22	SLC7A5	3	2	118.262	1769	0	2644.5	2206.75
ANXA11	12	S100A6	13	3	118.229	1771	0	2644.5	2207.75
ARL2	12	TBCD	12	3	118.137	1772	0	2644.5	2208.25
NPY	44	PPYR1	24	8	118.079	1773	0	2644.5	2208.75
HLA-E	14	KLRC2	5	2	118.056	1775	0	2644.5	2209.75
LOC151507	2	MYST1	34	2	118.056	1775	0	2644.5	2209.75
PDE9A	3	TRIM32	20	2	118.056	1775	0	2644.5	2209.75
TIMM13	11	TIMM8A	6	2	117.851	1777	0	2644.5	2210.75
HLA-G	20	LILRB2	13	4	117.834	1799	0	2644.5	2221.75
ACAN	22	ADAMTS4	12	4	117.783	1800	0	2644.5	2222.25
CAMK4	14	CAMKK1	11	3	117.773	1801	0	2644.5	2222.75
HLA-C	31	KIR2DS1	2	2	117.647	1802	0	2644.5	2223.25
COPG	35	COPZ1	8	4	117.63	1803	0	2644.5	2223.75
PTF1A	2	TCF12	30	2	117.444	1804.5	0	2644.5	2224.5
SNF8	8	VPS25	8	2	117.444	1804.5	0	2644.5	2224.5
GABBR1	19	GPR51	8	3	117.412	1806	0	2644.5	2225.25
IGF2	128	IGFBP3	89	26	117.397	1807	0	2644.5	2225.75
FANCA	217	FANCG	143	43	117.281	1808	0	2644.5	2226.25
EDN2	11	EDNRA	25	4	117.276	1809	0	2644.5	2226.75
MAFA	7	PDX1	9	2	117.242	1810	0	2644.5	2227.25
ATP2A2	20	PLN	14	4	117.176	1811	0	2644.5	2227.75
CAB39	24	STRADA	3	2	117.041	1812	0	2644.5	2228.25
CCL17	7	CCR8	11	2	116.642	1835	0	2644.5	2239.75
CNTN1	18	PTPRB	15	4	116.627	1836.5	0	2644.5	2240.5
KIAA1115	11	PPP6C	24	4	116.627	1836.5	0	2644.5	2240.5
CXCL6	15	IL8RB	55	7	116.606	1838	0	2644.5	2241.25
BDNF	15	NTF5	10	3	116.523	1839	0	2644.5	2241.75
KIF5A	25	KNS2	17	5	116.343	1840	0	2644.5	2242.25
MMP3	22	TIMP1	12	4	116.282	1841	0	2644.5	2242.75
ARF3	15	ARFIP1	5	2	116.052	1862.5	0	2644.5	2253.5
KNTC2	30	SPBC24	9	4	115.94	1864	0	2644.5	2254.25
FNTA	24	GBP1	6	3	115.913	1865	0	2644.5	2254.75
BCAM	3	LAMA5	25	2	115.857	1866.5	0	2644.5	2255.5
POLE	13	POLE4	5	2	115.857	1866.5	0	2644.5	2255.5
CCNT1	77	CDK9	188	29	115.649	1868	0	2644.5	2256.25
LRP8	26	RELN	11	4	115.505	1869	0	2644.5	2256.75
C9	5	CD59	15	2	115.47	1870	0	2644.5	2257.25
APPBP2	35	SLC22A6	2	2	115.278	1894.5	0	2644.5	2269.5
KLRC4	7	MICA	10	2	115.278	1894.5	0	2644.5	2269.5
KNTC2	30	SPBC25	9	4	115.17	1896	0	2644.5	2270.25
GRIK2	32	GRIK4	2	2	115.087	1897.5	0	2644.5	2271
LDB3	8	MYOZ3	8	2	115.087	1897.5	0	2644.5	2271
CAPN3	11	TTN	58	6	115.022	1899	0	2644.5	2271.75
EFNA3	12	EPHA5	13	3	114.721	1900	0	2644.5	2272.25
NKX2-5	19	TBX5	4	2	114.708	1901	0	2644.5	2272.75
SNAP25	131	STX1A	183	37	114.701	1920	0	2644.5	2282.25
ABCD1	8	ABCD2	9	2	114.52	1921	0	2644.5	2282.75
EIF4E	145	EIF4EBP1	96	28	114.361	1922	0	2644.5	2283.25
CDCA1	15	KNTC2	30	5	114.204	1923	0	2644.5	2283.75
CUL7	18	FBXW8	16	4	114.088	1924	0	2644.5	2284.25
HLA-DMA	11	HLA-DMB	14	3	114.056	1925	0	2644.5	2284.75
HUS1	34	RAD1	26	7	113.917	1941	0	2644.5	2292.75
M6PRBP1	14	RAB9A	11	3	113.81	1942	0	2644.5	2293.25
SRP14	15	SRP9	5	2	113.776	1943	0	2644.5	2293.75
LTBR	19	TNFSF14	15	4	113.719	1944	0	2644.5	2294.25
ACD	17	POT1	52	7	113.664	1945	0	2644.5	2294.75
DNCI1	9	TCTEL1	7	2	113.592	1946	0	2644.5	2295.25
ARHGEF9	5	GPHN	15	2	113.41	1947.5	0	2644.5	2296
IL15	9	IL15RA	8	2	113.41	1947.5	0	2644.5	2296
KIAA0685	12	PPP6C	24	4	113.263	1949	0	2644.5	2296.75
MERTK	10	PROS1	16	3	113.241	1950	0	2644.5	2297.25
76P	25	SDSL	3	2	113.228	1952	0	2644.5	2298.25
EIF3A	9	EIF3B	8	2	113.228	1952	0	2644.5	2298.25
MLX	19	MLXIP	4	2	113.228	1952	0	2644.5	2298.25
SEPT2	25	SEPT6	11	4	113.217	1967	0	2644.5	2305.75
ITGAE	6	ITGB7	28	3	113.16	1968.5	0	2644.5	2306.5
LY96	4	TLR4	43	3	113.16	1968.5	0	2644.5	2306.5
NME1	32	PRUNE	2	2	113.047	1970	0	2644.5	2307.25
BDKRB1	6	KNG1	49	4	113.037	1971	0	2644.5	2307.75
CDT1	70	GMNN	37	12	112.908	1972	0	2644.5	2308.25
NRXN1	34	NXPH1	2	2	112.867	1973	0	2644.5	2308.75
GLIS3	2	SUFU	34	2	112.687	1974	0	2644.5	2309.25
FZD7	17	WNT3	10	3	112.601	1975.5	0	2644.5	2310
NTF3	7	NTRK3	23	3	112.601	1975.5	0	2644.5	2310
CHMP6	9	VPS25	8	2	112.509	1977	0	2644.5	2310.75
MAGOH	34	RBM8A	35	8	112.478	1992	0	2644.5	2318.25
COL1A2	25	COL5A3	7	3	112.364	1993	0	2644.5	2318.75
DIO2	12	WSB1	6	2	112.331	1995	0	2644.5	2319.75
MT2A	11	SPINK7	7	2	112.331	1995	0	2644.5	2319.75
NR6A1	13	UIMC1	6	2	112.331	1995	0	2644.5	2319.75
MAP2K1IP1	9	MAPBPIP	8	2	112.154	1997	0	2644.5	2320.75
CD80	6	CTLA4	28	3	112.129	1998	0	2644.5	2321.25
EDN1	20	EDNRB	23	5	111.786	2017	0	2644.5	2330.75
SAV1	11	STK3	28	4	111.665	2018	0	2644.5	2331.25
NRP1	42	SEMA3A	4	3	111.431	2019	0	2644.5	2331.75
DERL1	30	SELS	23	6	111.276	2020	0	2644.5	2332.25
APOA1	39	LCAT	4	3	111.201	2021.5	0	2644.5	2333
EFNA4	13	EPHA5	13	3	111.201	2021.5	0	2644.5	2333
PDGFA	28	THBS2	11	4	111.147	2023	0	2644.5	2333.75
PEX16	4	PEX19	42	3	111.125	2024	0	2644.5	2334.25
NPPA	13	NPR3	6	2	111.111	2025	0	2644.5	2334.75
LYK5	12	STK11	57	6	111.105	2041	0	2644.5	2342.75
RENT1	63	UPF2	59	14	110.945	2042	0	2644.5	2343.25
OPRM1	31	PENK	15	5	110.878	2043	0	2644.5	2343.75
ARF4	5	RAB11FIP3	15	2	110.77	2044	0	2644.5	2344.25
EIF2AK3	14	EIF2S1	50	6	110.652	2045	0	2644.5	2344.75
DENR	5	MARCH5	15	2	110.6	2046	0	2644.5	2345.25
ARPC4	21	ARPC5	14	4	110.467	2047	0	2644.5	2345.75
RAB3IL1	9	RAB3IP	9	2	110.432	2048	0	2644.5	2346.25
BANF1	71	PSIP1	27	10	110.329	2070	0	2644.5	2357.25
MAPK11	47	MAPKAPK3	26	8	110.291	2071	0	2644.5	2357.75
MC2R	7	POMC	43	4	110.216	2072	0	2644.5	2358.25
NPL4	14	UFD1L	22	4	110.174	2073	0	2644.5	2358.75
CD72	13	SEMA4D	6	2	109.764	2074.5	0	2644.5	2359.5
RNF123	16	UBADC1	20	4	109.759	2096	0	2644.5	2370.25
CXCL1	17	IL8RB	55	7	109.667	2097	0	2644.5	2370.75
PDGFB	33	THBS3	9	4	109.636	2098	0	2644.5	2371.25
ETF1	13	GSPT2	6	2	109.435	2099.5	0	2644.5	2372
KLRC2	5	KLRD1	15	2	109.435	2099.5	0	2644.5	2372
CSTA	16	CTSL	5	2	109.272	2101.5	0	2644.5	2373
MUSK	8	RAPSN	10	2	109.272	2101.5	0	2644.5	2373
FZD5	15	WNT5A	12	3	108.979	2118	0	2644.5	2381.25
CDH18	8	CDH6	10	2	108.786	2119	0	2644.5	2381.75
HLA-A	40	KIR3DL2	2	2	108.625	2120	0	2644.5	2382.25
MGC2650	8	TRAPPC3	22	3	108.55	2121	0	2644.5	2382.75
RAD18	27	UBE2B	26	6	108.381	2144	0	2644.5	2394.25
GLRX	6	NFIC	14	2	108.306	2145.5	0	2644.5	2395
CSRP2BP	3	MBIP	28	2	107.99	2147.5	0	2644.5	2396
RAB7	21	RILP	4	2	107.99	2147.5	0	2644.5	2396
UQCRC1	18	UQCRC2	10	3	107.986	2149	0	2644.5	2396.75
OPRM1	31	PDYN	16	5	107.852	2150	0	2644.5	2397.25
CLCA2	2	ITGB4	40	2	107.521	2167	0	2644.5	2405.75
AP3M1	7	TGOLN2	24	3	107.294	2168	0	2644.5	2406.25
RAB3IP	9	RAB8A	20	3	107.157	2183.5	0	2644.5	2414
TSN	12	TSNAX	15	3	107.157	2183.5	0	2644.5	2414
CCL16	15	CCR1	34	5	107.06	2185	0	2644.5	2414.75
EDN1	20	EDNRA	25	5	106.962	2186	0	2644.5	2415.25
CCNB1	94	CDC2	169	28	106.94	2187	0	2644.5	2415.75
NFAT5	4	TBC1D4	22	2	106.6	2188.5	0	2644.5	2416.5
PAN3	6	USP52	15	2	106.6	2188.5	0	2644.5	2416.5
ALOX5	10	COTL1	8	2	106.449	2207.5	0	2644.5	2426
BMP2	40	BMPR1A	42	9	106.177	2209	0	2644.5	2426.75
IL31RA	4	LIFR	20	2	106	2210	0	2644.5	2427.25
HMGA1	63	PSIP1	27	9	105.863	2230	0	2644.5	2437.25
PDZD2	5	PKP4	18	2	105.851	2231	0	2644.5	2437.75
CDK10	3	ETS2	27	2	105.703	2232.5	0	2644.5	2438.5
PLN	14	SLN	6	2	105.703	2232.5	0	2644.5	2438.5
AVO3	21	FRAP1	120	11	105.586	2234	0	2644.5	2439.25
ABCD2	9	ABCD3	21	3	105.554	2235	0	2644.5	2439.75
EFNB1	17	EPHB1	20	4	105.484	2236	0	2644.5	2440.25
TAP1	24	TAPBP	14	4	105.374	2254	0	2644.5	2449.25
EST1B	39	UPF3A	54	10	105.327	2255	0	2644.5	2449.75
RHOA	150	RTKN	20	12	105.281	2256	0	2644.5	2450.25
SLC3A2	22	SLC7A11	4	2	105.118	2257	0	2644.5	2450.75
HUS1	34	RAD9A	50	9	104.97	2258	0	2644.5	2451.25
HOXB1	17	PKNOX2	5	2	104.828	2259.5	0	2644.5	2452
ROBO1	12	SLIT2	7	2	104.828	2259.5	0	2644.5	2452
CCL17	7	CCR4	13	2	104.685	2280	0	2644.5	2462.25
CSF3	3	CSF3R	27	2	104.685	2280	0	2644.5	2462.25
GNAT1	4	RGS16	22	2	104.685	2280	0	2644.5	2462.25
BAT1	27	SARNP	3	2	104.542	2282.5	0	2644.5	2463.5
PRPS1	6	PRPSAP1	15	2	104.542	2282.5	0	2644.5	2463.5
ARFGAP1	8	KDELR1	11	2	104.399	2284.5	0	2644.5	2464.5
CRX	18	NRL	5	2	104.399	2284.5	0	2644.5	2464.5
HSPC176	9	TRAPPC3	22	3	104.398	2286	0	2644.5	2465.25
CCL11	13	CCR3	27	4	104.366	2287	0	2644.5	2465.75
BRCA2	199	RAD51	171	40	104.353	2288	0	2644.5	2466.25
BIRC4	113	DIABLO	48	16	104.31	2289	0	2644.5	2466.75
NRP2	10	SEMA3F	8	2	104.257	2290	0	2644.5	2467.25
DMPK	16	PPP1R12A	34	5	104.239	2308	0	2644.5	2476.25
PPID	16	SLC25A4	12	3	104.146	2309	0	2644.5	2476.75
C17orf31	40	UPF3A	54	10	104.052	2310	0	2644.5	2477.25
DOCK1	41	ELMO1	13	5	103.991	2311	0	2644.5	2477.75
CHMP1.5	9	KIAA0174	9	2	103.975	2313	0	2644.5	2478.75
DELGEF	3	SEC5L1	26	2	103.975	2313	0	2644.5	2478.75
IL10	11	IL10RB	8	2	103.975	2313	0	2644.5	2478.75
SYT5	48	VAMP2	101	15	103.925	2315	0	2644.5	2479.75
TGFB3	21	TGFBR2	68	8	103.882	2316	0	2644.5	2480.25
B2M	41	CD1A	2	2	103.835	2317.5	0	2644.5	2481
FCAR	8	FCGR1A	11	2	103.835	2317.5	0	2644.5	2481
PGGT1B	7	RHOB	27	3	103.772	2319	0	2644.5	2481.75
C1orf16	40	UPF3A	54	10	103.761	2320	0	2644.5	2482.25
C13orf9	12	EAP30	16	3	103.709	2321	0	2644.5	2482.75
IL15	9	IL2RG	36	4	103.699	2322	0	2644.5	2483.25
CAMLG	7	TNFRSF13B	12	2	103.695	2323.5	0	2644.5	2484
CHMP4A	14	SYT17	6	2	103.695	2323.5	0	2644.5	2484
MAX	145	MXI1	15	10	103.45	2334	0	2644.5	2489.25
AURKB	49	INCENP	28	8	103.347	2335	0	2644.5	2489.75
FOXA2	12	OTX2	7	2	103.28	2336	0	2644.5	2490.25
CCBP2	29	CCL27	7	3	103.035	2356	0	2644.5	2500.25
OPRD1	37	PENK	15	5	102.627	2357	0	2644.5	2500.75
HCST	7	KLRK1	13	2	102.598	2358	0	2644.5	2501.25
CHP	10	SLC9A1	21	3	102.492	2378	0	2644.5	2511.25
APOBEC3F	9	APOBEC3G	9	2	102.463	2379	0	2644.5	2511.75
IGF2	128	IGFBP4	21	11	102.425	2380	0	2644.5	2512.25
C5	15	GPR77	6	2	102.329	2381.5	0	2644.5	2513
SEC13L1	15	SEC31L1	6	2	102.329	2381.5	0	2644.5	2513
MLPH	17	RAB27A	47	6	102.312	2383	0	2644.5	2513.75
CASC3	15	DDX48	23	4	102.002	2401	0	2644.5	2522.75
KIAA1387	9	PPP4C	94	6	101.959	2402	0	2644.5	2523.25
ARPC2	19	CORO1B	5	2	101.929	2403	0	2644.5	2523.75
EXT1	6	EXT2	14	2	101.797	2404.5	0	2644.5	2524.5
RAB3C	5	RPH3AL	18	2	101.797	2404.5	0	2644.5	2524.5
BMP4	34	BMPR1A	42	8	101.769	2406	0	2644.5	2525.25
CCL5	42	CCR4	13	5	101.734	2407	0	2644.5	2525.75
CORT	11	SSTR1	7	2	101.666	2408	0	2644.5	2526.25
LIG3	20	XRCC1	41	6	101.653	2409	0	2644.5	2526.75
STX8	21	VTI1B	10	3	101.608	2410	0	2644.5	2527.25
B2M	41	HLA-E	14	5	101.441	2428	0	2644.5	2536.25
STX2	9	STXBP2	22	3	101.433	2429	0	2644.5	2536.75
HLA-C	31	KIR2DL2	3	2	101.404	2430	0	2644.5	2537.25
LIF	5	LIFR	20	2	101.144	2431	0	2644.5	2537.75
TCAP	19	TTN	58	7	101.082	2432	0	2644.5	2538.25
FZD8	18	WNT1	20	4	101.023	2433	0	2644.5	2538.75
IRAK4	21	PELI1	10	3	100.973	2453	0	2644.5	2548.75
PDGFB	33	THBS2	11	4	100.926	2454	0	2644.5	2549.25
RPP14	12	RPP30	8	2	100.759	2456	0	2644.5	2550.25
BRPF1	8	MYST3	25	3	100.688	2457	0	2644.5	2550.75
MLX	19	MXD4	11	3	100.632	2458	0	2644.5	2551.25
CACNA1A	10	CACNB4	9	2	100.631	2459	0	2644.5	2551.75
MAP17	5	PDZK1	42	3	100.575	2460	0	2644.5	2552.25
APOB	29	MTTP	3	2	100.504	2462.5	0	2644.5	2553.5
KCNJ3	12	KCNJ6	8	2	100.504	2462.5	0	2644.5	2553.5
PDZK3	5	PKP4	18	2	100.504	2462.5	0	2644.5	2553.5
PPP3CA	45	RCAN2	2	2	100.504	2462.5	0	2644.5	2553.5
COLEC12	2	SEC3L1	48	2	100.377	2486.5	0	2644.5	2565.5
LDB3	8	MYOZ2	12	2	100.377	2486.5	0	2644.5	2565.5
JAG1	12	NOTCH3	18	3	100.294	2488	0	2644.5	2566.25
DICER1	63	TARBP2	63	13	100.145	2489	0	2644.5	2566.75
ASK	17	CDC7	34	5	99.9548	2509	0	2644.5	2576.75
OSM	13	OSMR	7	2	99.8752	2510	0	2644.5	2577.25
CXXC1	35	KIAA0339	24	6	99.8023	2511	0	2644.5	2577.75
PPP4C	94	PPP4R1	9	6	99.7744	2512	0	2644.5	2578.25
KIAA2010	12	PPP4C	94	7	99.7183	2513	0	2644.5	2578.75
SST	17	SSTR2	13	3	99.6834	2514	0	2644.5	2579.25
DCP2	33	RCD-8	3	2	99.6271	2515	0	2644.5	2579.75
CHTF18	17	DCC1	6	2	99.5037	2516.5	0	2644.5	2580.5
PROC	19	PROCR	5	2	99.5037	2516.5	0	2644.5	2580.5
USF1	42	USF2	28	7	99.3777	2539	0	2644.5	2591.75
PEX12	9	PEX5	24	3	99.0839	2540	0	2644.5	2592.25
KIRREL	5	NPHS1	20	2	99.0148	2541	0	2644.5	2592.75
COPA	24	COPE	15	4	98.9943	2562	0	2644.5	2603.25
F2	66	THBD	9	5	98.9739	2563	0	2644.5	2603.75
ABCD2	9	PEX19	42	4	98.904	2564	0	2644.5	2604.25
TRIM28	103	ZNF45	6	5	98.4563	2580	0	2644.5	2612.25
OPRD1	37	PDYN	16	5	98.4368	2581	0	2644.5	2612.75
PEX11B	5	PEX19	42	3	98.3891	2582	0	2644.5	2613.25
APRIN	12	KIAA0261	18	3	98.178	2583	0	2644.5	2613.75
EIF2B2	9	EIF2B4	10	2	98.1761	2584.5	0	2644.5	2614.5
LAF4	2	MLLT3	46	2	98.1761	2584.5	0	2644.5	2614.5
GSK3A	60	SGK3	10	5	98.0026	2602	0	2644.5	2623.25
SUPT4H1	8	SUPT5H	47	4	97.8933	2603	0	2644.5	2623.75
NCSTN	38	PSENEN	16	5	97.8528	2604	0	2644.5	2624.25
SLC3A2	22	SLC7A8	4	2	97.8232	2605	0	2644.5	2624.75
EXOC2	8	RALA	50	4	97.7181	2606	0	2644.5	2625.25
CALCRL	25	RAMP3	8	3	97.7088	2607	0	2644.5	2625.75
RAB11A	43	RAB11FIP2	21	6	97.6597	2608	0	2644.5	2626.25
FLJ13611	4	TRAPPC3	22	2	97.59	2609	0	2644.5	2626.75
GOLGA2	41	GORASP1	15	5	97.3709	2634	0	2644.5	2639.25
MARK1	21	TAOK1	5	2	97.3585	2635	0	2644.5	2639.75
C3	49	IF	2	2	97.2433	2636.5	0	2644.5	2640.5
SLC4A1	25	SLC4A1AP	4	2	97.2433	2636.5	0	2644.5	2640.5
ARPC2	19	ARPC4	21	4	97.227	2638	0	2644.5	2641.25
BNIP3	12	BNIP3L	18	3	97.195	2639	0	2644.5	2641.75
CRHR1	14	UCN	7	2	97.1286	2640.5	0	2644.5	2642.5
SEPT4	12	SEPT8	9	2	97.1286	2640.5	0	2644.5	2642.5
EIF2S1	50	PRKRIR	8	4	97.0268	2660	0	2644.5	2652.25
EFNB3	4	EPHA4	25	2	97.0143	2661	0	2644.5	2652.75
LIG4	28	XRCC4	43	7	96.9999	2662	0	2644.5	2653.25
KEAP1	78	NFE2L2	71	15	96.9806	2663	0	2644.5	2653.75
COBRA1	27	RDBP	15	4	96.913	2664	0	2644.5	2654.25
NPHS1	20	NPHS2	5	2	96.7868	2665	0	2644.5	2654.75
ADD2	11	RPH3A	21	3	96.6892	2666	0	2644.5	2655.25
AP3D1	14	AP3S2	7	2	96.6737	2667.5	0	2644.5	2656
RRM1	15	RRM2	7	2	96.6737	2667.5	0	2644.5	2656
ADA	9	ADORA1	11	2	96.4486	2685	0	2644.5	2664.75
ARNTL	36	NPAS2	17	5	96.3383	2687	0	2644.5	2665.75
STX3	18	STXBP2	22	4	96.1275	2700	0	2644.5	2672.25
MAPT	147	PHKG1	11	8	96.0171	2701	0	2644.5	2672.75
CST3	12	CTSS	9	2	96.0031	2703	0	2644.5	2673.75
GPAA1	12	PIGK	8	2	96.0031	2703	0	2644.5	2673.75
GYG2	5	GYS1	21	2	96.0031	2703	0	2644.5	2673.75
IL8RB	55	PPBP	22	7	95.9728	2705	0	2644.5	2674.75
MHC2TA	22	RFX5	10	3	95.847	2706	0	2644.5	2675.25
CGA	31	TSHB	3	2	95.7826	2707	0	2644.5	2675.75
CREBZF	3	HCFC1	76	3	95.7495	2727	0	2644.5	2685.75
TNNI3	34	TNNT2	12	4	95.7149	2728	0	2644.5	2686.25
MRVI1	3	PRKG1	35	2	95.673	2729	0	2644.5	2686.75
LCN2	6	MMP9	38	3	95.6037	2730	0	2644.5	2687.25
C21orf45	2	NDEL1	56	2	95.5637	2731.5	0	2644.5	2688
C2	7	C5	15	2	95.5637	2731.5	0	2644.5	2688
IDH3A	12	IDH3B	8	2	95.2381	2748.5	0	2644.5	2696.5
VPS16	11	VPS33A	9	2	95.2381	2748.5	0	2644.5	2696.5
CXCL12	15	CXCR4	42	5	95.1662	2750	0	2644.5	2697.25
IFIT1	7	IFIT3	15	2	95.0229	2751	0	2644.5	2697.75
STX4	33	STXBP4	3	2	94.9158	2752	0	2644.5	2698.25
GOSR2	9	STX5	25	3	94.7422	2770	0	2644.5	2707.25
FREQ	8	PIK4CB	13	2	94.7027	2771	0	2644.5	2707.75
HIST2H3A	17	SMCX	14	3	94.5069	2772	0	2644.5	2708.25
RAD51C	22	RAD51L3	19	4	94.4544	2790	0	2644.5	2717.25
GYG1	5	GYS1	21	2	94.3858	2791	0	2644.5	2717.75
ATG12	10	ATG7	10	2	94.2809	2792.5	0	2644.5	2718.5
BDNF	15	NTF3	7	2	94.2809	2792.5	0	2644.5	2718.5
APAF1	39	CASP9	82	11	94.2275	2794	0	2644.5	2719.25
SST	17	SSTR3	14	3	94.227	2795	0	2644.5	2719.75
PKD1	32	PKD2	13	4	94.0884	2796	0	2644.5	2720.25
C3	49	VSIG4	2	2	93.9682	2806	0	2644.5	2725.25
CDK6	67	CDKN2D	14	6	93.8764	2807	0	2644.5	2725.75
GH2	2	GHR	56	2	93.8647	2808.5	0	2644.5	2726.5
IL1A	11	IL1R2	9	2	93.8647	2808.5	0	2644.5	2726.5
MGC48628	2	NDEL1	56	2	93.7614	2810	0	2644.5	2727.25
CALML3	5	MYO10	20	2	93.6586	2811	0	2644.5	2727.75
BLM	87	TOP3A	44	12	93.6182	2828	0	2644.5	2736.25
SH2D1A	28	SLAMF1	15	4	93.5986	2829	0	2644.5	2736.75
ELN	19	MFAP2	6	2	93.5561	2830	0	2644.5	2737.25
SIVA	10	TNFRSF7	10	2	93.4539	2831	0	2644.5	2737.75
PODXL	4	SLC9A3R2	57	3	93.402	2832	0	2644.5	2738.25
ACVR1B	36	ACVR2B	27	6	93.3781	2833	0	2644.5	2738.75
RAD51C	22	RAD51L1	43	6	93.2998	2834	0	2644.5	2739.25
HLA-A	40	TRB@	17	5	93.2492	2835	0	2644.5	2739.75
182-FIP	5	FMR1	21	2	93.1493	2856.5	0	2644.5	2750.5
DATF1	11	FKBP6	10	2	93.1493	2856.5	0	2644.5	2750.5
ACVR2B	27	GDF11	4	2	93.0484	2859	0	2644.5	2751.75
CDC7	34	DBF4B	3	2	93.0484	2859	0	2644.5	2751.75
P4HA3	3	P4HB	35	2	93.0484	2859	0	2644.5	2751.75
NGFB	19	NGFR	69	7	92.7756	2877	0	2644.5	2760.75
TNNC1	20	TNNT2	12	3	92.7308	2878	0	2644.5	2761.25
PGM5	4	UTRN	26	2	92.6482	2879	0	2644.5	2761.75
CAB39L	9	LYK5	12	2	92.549	2880	0	2644.5	2762.25
CCNL2	7	CDK11B	16	2	92.45	2881	0	2644.5	2762.75
FLJ12610	4	LIG4	28	2	92.3514	2903	0	2644.5	2773.75
CAPN2	20	CAPNS1	21	4	92.2718	2904	0	2644.5	2774.25
M6PR	8	M6PRBP1	14	2	92.2531	2905.5	0	2644.5	2775
PDHX	8	PDK2	14	2	92.2531	2905.5	0	2644.5	2775
IL6ST	49	LIF	5	3	92.2476	2907	0	2644.5	2775.75
MRC2	2	NDEL1	56	2	92.1551	2908.5	0	2644.5	2776.5
RHEBL1	13	TXNL4A	9	2	92.1551	2908.5	0	2644.5	2776.5
EFNA5	19	EPHA5	13	3	92.0305	2927	0	2644.5	2785.75
APH1A	15	PSENEN	16	3	91.9871	2928	0	2644.5	2786.25
A1BG	1	CRISP3	1	1	999.999	2	1e-06	5571	2786.5
ASMTL	1	TDO2	1	1	999.999	2	1e-06	5571	2786.5
FLJ10587	1	FLJ12886	1	1	999.999	2	1e-06	5571	2786.5
KLKB1	14	KNG1	49	5	91.9212	2929	0	2644.5	2786.75
RAN	121	RANBP1	33	12	91.7602	2930	0	2644.5	2787.25
CCL19	9	CXCL13	12	2	91.6699	2931	0	2644.5	2787.75
SNAP25	131	SYT5	48	15	91.561	2951	0	2644.5	2797.75
STK6	46	TPX2	15	5	91.4145	2952	0	2644.5	2798.25
PLAU	32	PLAUR	31	6	91.3444	2954	0	2644.5	2799.25
RFX1	18	RFX2	6	2	91.2871	2955	0	2644.5	2799.75
EFNA1	27	EPHA1	4	2	91.1922	2969	0	2644.5	2806.75
ICAM1	18	ITGAL	14	3	91.1348	2970	0	2644.5	2807.25
ANG	12	RNH	9	2	91.0975	2971.5	0	2644.5	2808
CABIN1	23	MEF2B	5	2	91.0975	2971.5	0	2644.5	2808
HIST3H3	77	SETD7	13	6	91.0093	2973	0	2644.5	2808.75
IL12A	9	IL12RB1	12	2	91.0032	2974	0	2644.5	2809.25
CHMP1A	8	CHMP1B	15	2	90.9091	2976.5	0	2644.5	2810.5
NDEL1	56	ZNF211	2	2	90.9091	2976.5	0	2644.5	2810.5
TEAD4	7	WWTR1	15	2	90.9091	2976.5	0	2644.5	2810.5
TNNI2	16	TNNT3	7	2	90.9091	2976.5	0	2644.5	2810.5
MAD2L2	22	REV1	11	3	90.8423	2995	0	2644.5	2819.75
KIAA1012	5	TRAPPC3	22	2	90.8153	2996	0	2644.5	2820.25
CASP2	35	CRADD	20	5	90.797	2997	0	2644.5	2820.75
LGALS3	23	LGALS3BP	19	4	90.6726	2998	0	2644.5	2821.25
CAB39	24	STK11	57	7	90.6149	2999	0	2644.5	2821.75
MAD1L1	33	MAD2L1	70	9	90.6106	3000	0	2644.5	2822.25
CITED2	20	TFAP2C	6	2	90.5357	3001	0	2644.5	2822.75
ACACB	5	PRKAA2	91	4	90.5106	3019	0	2644.5	2831.75
CDK5R1	42	CDK5RAP1	6	3	90.47	3020	0	2644.5	2832.25
IGF2	128	IGFBP5	50	15	90.4606	3021	0	2644.5	2832.75
CKMT1A	2	VDAC1	57	2	90.4431	3022.5	0	2644.5	2833.5
FLJ11749	10	MGC10540	11	2	90.4431	3022.5	0	2644.5	2833.5
PPP4C	94	PPP4R2	15	7	90.4117	3024	0	2644.5	2834.25
CXCL6	15	IL8RA	16	3	90.2244	3025	0	2644.5	2834.75
NDEL1	56	ZNF230	2	2	90.167	3026.5	0	2644.5	2835.5
SLC9A1	21	TSC	6	2	90.167	3026.5	0	2644.5	2835.5
GLI1	14	SUFU	34	4	89.8696	3047	0	2644.5	2845.75
B2M	41	HFE	11	4	89.8471	3048	0	2644.5	2846.25
KIAA0564	3	MEGF10	40	2	89.8027	3049	0	2644.5	2846.75
F13A1	9	FGG	13	2	89.7123	3066	0	2644.5	2855.25
MAP3K7IP1	76	TAB3	24	8	89.6755	3067	0	2644.5	2855.75
CACNA1S	4	RYR1	30	2	89.6221	3068	0	2644.5	2856.25
ACVR1B	36	INHBB	13	4	89.4652	3069	0	2644.5	2856.75
C10orf78	2	DTNBP1	57	2	89.4427	3070.5	0	2644.5	2857.5
RTN4R	15	TNFRSF19	8	2	89.4427	3070.5	0	2644.5	2857.5
MID1	22	MID2	12	3	89.4198	3098	0	2644.5	2871.25
AHR	57	AIP	25	7	89.3964	3099	0	2644.5	2871.75
PEX5	24	PEX7	5	2	89.3534	3100	0	2644.5	2872.25
ITGA4	30	MADCAM1	4	2	89.1756	3101	0	2644.5	2872.75
S100A1	29	S100A4	37	6	89.1618	3102	0	2644.5	2873.25
MLLT1	37	MLLT2	13	4	89.154	3103	0	2644.5	2873.75
EIF4E	145	EIF4EBP2	5	5	89.0019	3125	0	2644.5	2884.75
JAG1	12	NOTCH2	23	3	88.8692	3126	0	2644.5	2885.25
CLCA1	3	ITGB4	40	2	88.8231	3127.5	0	2644.5	2886
TNKS	25	TNKS1BP1	5	2	88.8231	3127.5	0	2644.5	2886
CST3	12	CTSB	39	4	88.715	3150	0	2644.5	2897.25
MC4R	17	POMC	43	5	88.4589	3151	0	2644.5	2897.75
WBP1	7	YAP1	38	3	88.4053	3152	0	2644.5	2898.25
C3orf10	7	WASF1	37	3	88.367	3167	0	2644.5	2905.75
BAP1	31	FOXK2	4	2	88.3022	3169	0	2644.5	2906.75
CST7	5	CTSL1	24	2	88.3022	3169	0	2644.5	2906.75
RAP2B	8	RAPGEF2	15	2	88.3022	3169	0	2644.5	2906.75
FGFR4	91	LOC152831	16	7	88.2416	3171	0	2644.5	2907.75
C11orf23	12	PPP6C	24	3	88.2141	3172	0	2644.5	2908.25
CTSB	39	REN	12	4	88.1544	3173	0	2644.5	2908.75
GNB5	23	RGS6	5	2	88.1305	3174	0	2644.5	2909.25
CHRAC1	5	SMARCA5	54	3	88.062	3176	0	2644.5	2910.25
GNB4	13	GNG13	10	2	88.0451	3177	0	2644.5	2910.75
BAD	116	BCL2L1	175	26	87.9284	3200	0	2644.5	2922.25
TNFRSF10C	11	TNFSF10	25	3	87.9108	3201	0	2644.5	2922.75
TXN	40	TXNIP	12	4	87.8989	3202	0	2644.5	2923.25
APCS	15	C4BPA	8	2	87.875	3203	0	2644.5	2923.75
LTK	9	PIK3C2B	13	2	87.7903	3204	0	2644.5	2924.25
KIAA0802	3	MARK2	40	2	87.7058	3205.5	0	2644.5	2925
MCF2L2	3	MEGF10	40	2	87.7058	3205.5	0	2644.5	2925
HTR2C	8	MPDZ	15	2	87.6216	3230.5	0	2644.5	2937.5
IFNAR1	41	IFNW1	3	2	87.6216	3230.5	0	2644.5	2937.5
PDZK1	42	SCARB1	7	3	87.4987	3232	0	2644.5	2938.25
STK39	16	WNK4	8	2	87.4539	3233	0	2644.5	2938.75
MME	22	NPPA	13	3	87.4247	3234	0	2644.5	2939.25
MSH2	57	MSH6	34	8	87.3016	3253	0	2644.5	2948.75
PLXNA2	12	SEMA6A	10	2	87.2872	3254	0	2644.5	2949.25
CDK9	188	CTDSPL	8	7	87.2578	3255	0	2644.5	2949.75
PRKAB2	70	PRKAG3	35	9	87.2512	3256	0	2644.5	2950.25
RAB11A	43	RAB11FIP1	7	3	87.2397	3257	0	2644.5	2950.75
HMGCR	12	INSIG1	23	3	87.2028	3258	0	2644.5	2951.25
CUBN	12	GC	23	3	87.1294	3259	0	2644.5	2951.75
GTF3C4	12	POLR3C	11	2	87.1214	3260	0	2644.5	2952.25
CCL5	42	CCR5	59	9	87.048	3262	0	2644.5	2953.25
EFNA5	19	EPHA3	26	4	86.8793	3280	0	2644.5	2962.25
EIF4E2	14	EIF4ENIF1	9	2	86.8745	3281.5	0	2644.5	2963
EVI5L	3	FLJ22494	41	2	86.8745	3281.5	0	2644.5	2963
EVPL	16	PPL	17	3	86.8734	3283	0	2644.5	2963.75
ALS2CR2	13	CAB39L	9	2	86.7926	3284.5	0	2644.5	2964.5
HOMER1	31	SARG	4	2	86.7926	3284.5	0	2644.5	2964.5
CFL1	58	TESK2	5	3	86.7283	3286.5	0	2644.5	2965.5
ERO1L	8	P4HB	35	3	86.7283	3286.5	0	2644.5	2965.5
B2M	41	CD1B	3	2	86.711	3289	0	2644.5	2966.75
CACNA1C	23	CACNB3	5	2	86.711	3289	0	2644.5	2966.75
CTSD	24	SERPINA4	5	2	86.711	3289	0	2644.5	2966.75
LIFR	20	OSM	13	3	86.6198	3310	0	2644.5	2977.25
CXCL1	17	CXCR2	30	4	86.5543	3311	0	2644.5	2977.75
AF15Q14	7	MIS12	38	3	86.5476	3312	0	2644.5	2978.25
BAZ2A	17	TTF1	8	2	86.4675	3313.5	0	2644.5	2979
CORT	11	SSTR5	12	2	86.4675	3313.5	0	2644.5	2979
ANK1	25	OBSCN	11	3	86.2612	3328	0	2644.5	2986.25
APOA1	39	APOA2	13	4	86.2122	3329	0	2644.5	2986.75
MAPT	147	MARK1	21	10	86.1884	3330	0	2644.5	2987.25
CCL5	42	CCR3	27	6	86.0204	3354	0	2644.5	2999.25
MDM2	466	TP53	1097	130	86.0111	3355	0	2644.5	2999.75
C9orf86	9	ECG2	14	2	85.9867	3356	0	2644.5	3000.25
KIF5A	25	KLC2	20	4	85.9539	3357	0	2644.5	3000.75
SLC9A1	21	TESC	6	2	85.9074	3358	0	2644.5	3001.25
CASC3	15	MAGOH	34	4	85.8747	3359	0	2644.5	3001.75
IL8	37	IL8RB	55	8	85.8407	3360	0	2644.5	3002.25
PLAU	32	SERPINB2	9	3	85.8369	3361	0	2644.5	3002.75
GNB3	9	GNG4	13	2	85.8282	3362.5	0	2644.5	3003.5
RFXANK	21	RFXAP	6	2	85.8282	3362.5	0	2644.5	3003.5
ARNT	63	SIM2	8	4	85.6583	3390.5	0	2644.5	3017.5
EED	50	EZH1	10	4	85.6583	3390.5	0	2644.5	3017.5
CAB39	24	LYK5	12	3	85.6271	3392	0	2644.5	3018.25
EIF4EBP1	96	MTOR	48	12	85.5845	3393	0	2644.5	3018.75
FBN1	15	FBN2	9	2	85.4358	3394.5	0	2644.5	3019.5
LIMS1	22	RSU1	6	2	85.4358	3394.5	0	2644.5	3019.5
MDC1	56	NBS1	57	10	85.4328	3396	0	2644.5	3020.25
CHGA	2	SCG3	1	1	707.106	7	2e-06	6037.5	3022.25
FLJ22688	1	MGC10731	1	1	707.106	7	2e-06	6037.5	3022.25
GPHA2	1	GPHB5	1	1	707.106	7	2e-06	6037.5	3022.25
GSTA1	1	GSTA2	1	1	707.106	7	2e-06	6037.5	3022.25
KIAA1036	1	LOC374969	1	1	707.106	7	2e-06	6037.5	3022.25
PPP3R2	1	TBC1D10C	1	1	707.106	7	2e-06	6037.5	3022.25
SERPINA7	1	SLC16A2	2	1	707.106	7	2e-06	6037.5	3022.25
EFNA1	27	EPHA2	29	5	85.337	3415	0	2644.5	3029.75
GEMIN6	20	GEMIN7	14	3	85.2118	3416	0	2644.5	3030.25
ORM1	5	SERPINE1	27	2	85.2029	3417.5	0	2644.5	3031
POLE	13	POLE2	10	2	85.2029	3417.5	0	2644.5	3031
DDB1	166	DDB2	49	16	85.1473	3419	0	2644.5	3031.75
KIAA1622	3	PPP4C	94	3	85.1433	3420	0	2644.5	3032.25
RNF19	10	SOD1	28	3	85.1089	3436	0	2644.5	3040.25
POLH	19	POLI	16	3	85.1088	3437	0	2644.5	3040.75
ARCN1	16	COPB	32	4	85.0765	3438	0	2644.5	3041.25
NGFB	19	NTRK1	82	7	85.0605	3439	0	2644.5	3041.75
LDB3	8	MYOZ1	16	2	85.0487	3440	0	2644.5	3042.25
ZW10	15	ZWINT	34	4	85.019	3441	0	2644.5	3042.75
CIB1	26	PLK2	5	2	84.9719	3442	0	2644.5	3043.25
HRAS	164	RAF1	281	38	84.8295	3444	0	2644.5	3044.25
ANKRD17	4	BAP1	31	2	84.7427	3463.5	0	2644.5	3054
CR2	19	FCER2	7	2	84.7427	3463.5	0	2644.5	3054
CHMP4B	19	CHMP4C	7	2	84.591	3465	0	2644.5	3054.75
CTMP	4	TRIB3	35	2	84.5154	3466	0	2644.5	3055.25
CCNA2	109	CDK2	286	31	84.329	3485	0	2644.5	3064.75
SEC10L1	21	SEC6L1	25	4	84.2251	3486	0	2644.5	3065.25
KLK1	6	KNG1	49	3	84.1668	3508	0	2644.5	3076.25
MTOR	48	RPTOR	17	5	84.1608	3509	0	2644.5	3076.75
HGF	23	ST14	6	2	84.1406	3510	0	2644.5	3077.25
DAZAP2	65	LOC130617	2	2	84.0663	3511	0	2644.5	3077.75
GP1BA	24	VWF	22	4	83.9658	3512	0	2644.5	3078.25
COPG	35	COPZ2	4	2	83.8444	3534	0	2644.5	3089.25
BAZ1A	15	SMARCA5	54	5	83.702	3535	0	2644.5	3089.75
TAC3	16	TACR2	8	2	83.6974	3536	0	2644.5	3090.25
F5	16	PROC	19	3	83.6747	3537	0	2644.5	3090.75
ANGPTL1	3	TEK	41	2	83.6242	3539.5	0	2644.5	3092
CABP1	14	CACNA1A	10	2	83.6242	3539.5	0	2644.5	3092
F2	66	PROZ	2	2	83.6242	3539.5	0	2644.5	3092
FSHB	7	FSHR	19	2	83.6242	3539.5	0	2644.5	3092
MAFG	33	NFE2L1	16	4	83.6172	3558	0	2644.5	3101.25
PLAT	33	SERPINI1	4	2	83.5512	3559	0	2644.5	3101.75
C3	49	CFB	6	3	83.5449	3561	0	2644.5	3102.75
TPD52	10	TPD52L1	14	2	83.4784	3562	0	2644.5	3103.25
OAZ1	15	OAZ3	9	2	83.3333	3563	0	2644.5	3103.75
CA2	21	SLC4A1	25	4	83.2726	3583	0	2644.5	3113.75
VPS28	23	VPS37A	6	2	83.2611	3584	0	2644.5	3114.25
ALS2CR2	13	CAB39	24	3	83.2549	3585	0	2644.5	3114.75
EZH2	81	SUZ12	41	10	83.2538	3586	0	2644.5	3115.25
CSF2	18	CSF2RB	46	5	83.2152	3587	0	2644.5	3115.75
ALB	27	FCGRT	5	2	83.189	3588.5	0	2644.5	3116.5
FLJ10652	3	SEC3L1	48	2	83.189	3588.5	0	2644.5	3116.5
EED	50	EZH2	81	11	82.9943	3606	0	2644.5	3125.25
NKD2	7	TGFA	19	2	82.974	3607	0	2644.5	3125.75
MRE11A	58	NBS1	57	10	82.9685	3608	0	2644.5	3126.25
POLD1	38	POLD4	8	3	82.7786	3609	0	2644.5	3126.75
EIF2AK1	6	EIF2S1	50	3	82.7471	3633	0	2644.5	3138.75
ITPR2	5	TRPC1	27	2	82.6898	3634.5	0	2644.5	3139.5
KCNA2	26	KCNAB1	5	2	82.6898	3634.5	0	2644.5	3139.5
PAX5	17	TLE4	8	2	82.4786	3636	0	2644.5	3140.25
MORF4L1	80	PHF12	11	5	82.3903	3658	0	2644.5	3151.25
CARD12	20	NALP1	15	3	82.3723	3659	0	2644.5	3151.75
C5	15	C6	9	2	82.3387	3660	0	2644.5	3152.25
ITGAV	53	ITGB6	10	4	82.3175	3661	0	2644.5	3152.75
CFL2	7	LIMK1	46	3	82.2795	3662	0	2644.5	3153.25
RAD21	45	STAG2	27	6	82.2753	3663	0	2644.5	3153.75
KIAA1387	9	PPP4R2	15	2	82.269	3664	0	2644.5	3154.25
EIF3E	20	IFIT1	7	2	82.1302	3691	0	2644.5	3167.75
IL1B	16	IL1R2	9	2	82.061	3692	0	2644.5	3168.25
GJC1	4	TJP1	76	3	82.0027	3693	0	2644.5	3168.75
POLH	19	REV1L	7	2	81.992	3694	0	2644.5	3169.25
MAFK	35	NFE2L3	4	2	81.8546	3712	0	2644.5	3178.25
MORF4L1	80	MRFAP1	16	6	81.848	3713	0	2644.5	3178.75
PAPPA	14	PRG2	22	3	81.8195	3714	0	2644.5	3179.25
APTX	30	XRCC1	41	6	81.8108	3715	0	2644.5	3179.75
BMP2	40	NOG	8	3	81.7893	3716	0	2644.5	3180.25
ACE2	7	AGT	20	2	81.7861	3717	0	2644.5	3180.75
FGF10	4	FGFR2	33	2	81.7178	3718	0	2644.5	3181.25
C10orf35	1	SLC39A11	1	1	577.349	16	3e-06	6349	3182.5
ELMOD1	2	THG1L	1	1	577.349	16	3e-06	6349	3182.5
FAM158A	1	TTC35	2	1	577.349	16	3e-06	6349	3182.5
GINS2	1	GINS4	1	1	577.349	16	3e-06	6349	3182.5
GRHL2	1	GRHL3	2	1	577.349	16	3e-06	6349	3182.5
PIGM	1	PIGX	1	1	577.349	16	3e-06	6349	3182.5
PYROXD1	1	UPRT	1	1	577.349	16	3e-06	6349	3182.5
TOX2	1	ZNF461	1	1	577.349	16	3e-06	6349	3182.5
VPS52	1	VPS53	1	1	577.349	16	3e-06	6349	3182.5
BMP7	20	SOSTDC1	7	2	81.5817	3731.5	0	2644.5	3188
NR4A3	14	SIX3	10	2	81.5817	3731.5	0	2644.5	3188
IFNAR1	41	TYK2	54	8	81.5444	3733	0	2644.5	3188.75
MLPH	17	RAB27B	9	2	81.4463	3734	0	2644.5	3189.25
SEPT7	13	SEPT9	11	2	81.3116	3750	0	2644.5	3197.25
GNAZ	21	RGS20	26	4	81.3101	3751	0	2644.5	3197.75
CNTF	16	CNTFR	20	3	81.3075	3752	0	2644.5	3198.25
CFL1	58	LIMK2	15	5	81.2984	3753	0	2644.5	3198.75
AP1G1	40	AP1S1	14	4	81.2598	3754	0	2644.5	3199.25
RAB27A	47	SYTL1	7	3	81.2183	3755	0	2644.5	3199.75
GRIK1	10	HOMER1	31	3	81.1886	3756	0	2644.5	3200.25
HGF	23	MET	76	7	81.1287	3758	0	2644.5	3201.25
CGA	31	LHB	5	2	81.1107	3759	0	2644.5	3201.75
TICAM2	21	TLR4	43	5	81.1069	3760	0	2644.5	3202.25
IL2RG	36	IL7	9	3	80.9222	3776	0	2644.5	3210.25
EFNB2	31	EPHB4	5	2	80.9113	3777	0	2644.5	3210.75
MAX	145	MXD3	9	6	80.8469	3778	0	2644.5	3211.25
GLYCTK	2	TRIP13	76	2	80.8452	3779	0	2644.5	3211.75
DLL1	14	NOTCH2	23	3	80.8342	3795	0	2644.5	3219.75
ARF5	10	ASAP2	14	2	80.7792	3797	0	2644.5	3220.75
DBNL	17	SH2D4A	8	2	80.7792	3797	0	2644.5	3220.75
GTF2A1L	7	GTF2A2	20	2	80.7792	3797	0	2644.5	3220.75
PRKAB2	70	PRKAG2	51	10	80.7453	3799	0	2644.5	3221.75
ADCY3	3	CAMK2G	48	2	80.7134	3800	0	2644.5	3222.25
SEC6L1	25	SEC8L1	36	5	80.5909	3802	0	2644.5	3223.25
AP1M1	36	MTF1	4	2	80.5823	3803	0	2644.5	3223.75
EIF4E	145	EIF4G1	153	25	80.5516	3821	0	2644.5	3232.75
GABBR1	19	GABBR2	8	2	80.4518	3822.5	0	2644.5	3233.5
SELPLG	18	TPST1	8	2	80.4518	3822.5	0	2644.5	3233.5
DAG1	40	LAMA2	8	3	80.427	3824	0	2644.5	3234.25
FOXA2	12	HOXA5	12	2	80.3868	3825.5	0	2644.5	3235
RAPGEF4	9	RIMS2	16	2	80.3868	3825.5	0	2644.5	3235
ANP32B	10	ELAVL1	32	3	80.2829	3847	0	2644.5	3245.75
FEN1	43	PCNA	301	19	80.2806	3848	0	2644.5	3246.25
EXPH5	3	RAB27A	47	2	80.0641	3849.5	0	2644.5	3247
MLST8	3	MTOR	48	2	80.0641	3849.5	0	2644.5	3247
RAD1	26	RAD9A	50	6	79.9648	3873	0	2644.5	3258.75
GTF2A1	45	GTF2A2	20	5	79.9531	3874	0	2644.5	3259.25
EFNA4	13	EPHA4	25	3	79.9407	3875	0	2644.5	3259.75
DDAH2	2	TRIP13	76	2	79.9361	3876.5	0	2644.5	3260.5
FY	4	IL8	37	2	79.9361	3876.5	0	2644.5	3260.5
ARHGDIB	11	RHOH	13	2	79.8723	3878	0	2644.5	3261.25
APH1B	4	NCSTN	38	2	79.8087	3879	0	2644.5	3261.75
DCC	47	NTN1	12	4	79.7953	3897	0	2644.5	3270.75
DMD	38	PGM5	4	2	79.7452	3898	0	2644.5	3271.25
FRAP1	120	GBL	15	7	79.7184	3900	0	2644.5	3272.25
DLAT	11	PDK2	14	2	79.6819	3901	0	2644.5	3272.75
DICER1	63	EIF2C1	70	11	79.6351	3902	0	2644.5	3273.25
IRAK1	100	PELI2	13	6	79.6213	3903	0	2644.5	3273.75
DCP2	33	PARN	10	3	79.5746	3904	0	2644.5	3274.25
GYG	7	GYS1	21	2	79.5557	3905.5	0	2644.5	3275
LRPAP1	28	SORL1	5	2	79.5557	3905.5	0	2644.5	3275
IL6	12	IL6ST	49	4	79.5273	3930	0	2644.5	3287.25
GNB2	26	GNG4	13	3	79.463	3931	0	2644.5	3287.75
EFNA3	12	EPHA2	29	3	79.435	3932	0	2644.5	3288.25
POP1	9	RPP38	16	2	79.4302	3933	0	2644.5	3288.75
MRE11A	58	RAD50	51	9	79.3589	3935	0	2644.5	3289.75
Kua-UEV	35	UBE2N	106	10	79.2887	3953	0	2644.5	3298.75
PRKAA1	87	PRKAG3	35	9	79.2243	3954	0	2644.5	3299.25
BF	3	C3	49	2	79.1188	3955.5	0	2644.5	3300
C20orf18	19	RNF31	8	2	79.1188	3955.5	0	2644.5	3300
BCL10	52	CARD10	3	2	79.0569	3957	0	2644.5	3300.75
ABCG1	1	ABCG4	1	1	499.999	25.5	4e-06	6578.5	3302
EDG8	1	SGPP1	1	1	499.999	25.5	4e-06	6578.5	3302
IL17A	1	IL17RA	1	1	499.999	25.5	4e-06	6578.5	3302
MGC21416	1	MGC3262	1	1	499.999	25.5	4e-06	6578.5	3302
F2RL2	18	JAM2	8	2	78.9953	3972	0	2644.5	3308.25
CD9	37	HBEGF	16	4	78.9382	3973	0	2644.5	3308.75
FKBP8	18	ZFYVE27	8	2	78.8723	3974	0	2644.5	3309.25
FBLN1	26	NID	13	3	78.7758	3988	0	2644.5	3316.25
CXCL9	6	DPP4	25	2	78.689	3989	0	2644.5	3316.75
MMP2	46	TIMP4	3	2	78.6281	3990	0	2644.5	3317.25
CELA1	12	LPA	12	2	78.5674	3991.5	0	2644.5	3318
POP4	9	RPP38	16	2	78.5674	3991.5	0	2644.5	3318
HLA-DMA	11	HLA-DRA	31	3	78.479	4009	0	2644.5	3326.75
SERPINE1	27	VTN	35	5	78.4598	4010	0	2644.5	3327.25
ILK	103	PARVA	13	6	78.4518	4011	0	2644.5	3327.75
KIF20A	5	RAB6A	30	2	78.4465	4012.5	0	2644.5	3328.5
PEX13	9	PEX14	16	2	78.4465	4012.5	0	2644.5	3328.5
C20orf18	19	IREB2	8	2	78.3862	4014.5	0	2644.5	3329.5
C3	49	C3AR1	3	2	78.3862	4014.5	0	2644.5	3329.5
STAMBP	57	VPS24	24	6	78.3842	4016	0	2644.5	3330.25
ORC4L	38	ORC6L	36	6	78.3383	4017	0	2644.5	3330.75
TNFRSF11A	30	TRAF5	32	5	78.2871	4036	0	2644.5	3340.25
GATAD2B	7	MBD2	52	3	78.2385	4037	0	2644.5	3340.75
POLD2	20	POLD3	17	3	78.2116	4038	0	2644.5	3341.25
MSH2	57	MSH3	17	5	78.1158	4039	0	2644.5	3341.75
FZD5	15	WNT3	10	2	78.0869	4040.5	0	2644.5	3342.5
M-RIP	15	PPP1R12C	10	2	78.0869	4040.5	0	2644.5	3342.5
FLJ13614	12	RAP80	52	4	77.9599	4053	0	2644.5	3348.75
EIF4B	87	WBSCR1	11	5	77.9555	4054	0	2644.5	3349.25
CHMP4B	19	CHMP6	9	2	77.791	4073.5	0	2644.5	3359
LDLR	20	LDLRAP1	8	2	77.791	4073.5	0	2644.5	3359
DNMT3A	36	DNMT3L	17	4	77.7541	4075	0	2644.5	3359.75
MC3R	8	POMC	43	3	77.7385	4076	0	2644.5	3360.25
RAB11A	43	RAB11FIP5	14	4	77.6663	4079	0	2644.5	3361.75
CTSK	7	KNG1	49	3	77.6343	4080	0	2644.5	3362.25
MAP3K7	132	TAB3	24	9	77.6282	4081	0	2644.5	3362.75
BAK1	46	MCL1	83	10	77.6154	4082	0	2644.5	3363.25
DBP	11	HLF	14	2	77.6151	4083.5	0	2644.5	3364
OGT	40	TRAK1	4	2	77.6151	4083.5	0	2644.5	3364
CREB3	25	HCFC1	76	7	77.5838	4099	0	2644.5	3371.75
BMP15	3	GDF9	51	2	77.5567	4100	0	2644.5	3372.25
DHRS10	6	FLJ10204	26	2	77.4984	4101	0	2644.5	3372.75
TGFB1	70	TGFBR3	20	6	77.466	4102	0	2644.5	3373.25
FANCA	217	FANCC	129	27	77.4075	4103	0	2644.5	3373.75
ARL11	2	TRIP13	76	2	77.3245	4120	0	2644.5	3382.25
BMP7	20	NOG	8	2	77.2667	4121	0	2644.5	3382.75
CNOT1	19	CNOT2	19	3	77.2222	4122	0	2644.5	3383.25
PRKAB2	70	PRKAG1	55	10	77.2166	4123	0	2644.5	3383.75
ELP3	9	IKBKAP	37	3	77.1967	4124	0	2644.5	3384.25
CBFB	33	RUNX1	75	8	77.1421	4152	0	2644.5	3398.25
LHX3	11	RLIM	15	2	77.0943	4153	0	2644.5	3398.75
CLTA	13	HIP1R	12	2	77.0371	4154.5	0	2644.5	3399.5
HDHD3	2	TRIP13	76	2	77.0371	4154.5	0	2644.5	3399.5
HRG	9	PLG	70	4	77.0178	4156	0	2644.5	3400.25
CDK6	67	CDKN2C	29	7	77.0111	4157	0	2644.5	3400.75
CORT	11	SSTR3	14	2	76.98	4158.5	0	2644.5	3401.5
PGF	6	VEGFA	26	2	76.98	4158.5	0	2644.5	3401.5
DTNA	23	SNTB1	15	3	76.9422	4160	0	2644.5	3402.25
15E1.2	1	QRSL1	1	1	447.212	43.5	5e-06	6761.5	3402.5
B3GALT1	1	UGT1A1	1	1	447.212	43.5	5e-06	6761.5	3402.5
C19orf40	1	FANCM	1	1	447.212	43.5	5e-06	6761.5	3402.5
C2orf7	1	DBH	1	1	447.212	43.5	5e-06	6761.5	3402.5
C7orf43	1	TMEM50A	1	1	447.212	43.5	5e-06	6761.5	3402.5
CDSN	2	KLK7	1	1	447.212	43.5	5e-06	6761.5	3402.5
GFRA4	1	PSPN	1	1	447.212	43.5	5e-06	6761.5	3402.5
JMJD5	1	PCYT2	2	1	447.212	43.5	5e-06	6761.5	3402.5
KIAA1181	1	SDBCAG84	1	1	447.212	43.5	5e-06	6761.5	3402.5
KLRG1	1	LEPROTL1	1	1	447.212	43.5	5e-06	6761.5	3402.5
MARCO	2	SCGB3A1	1	1	447.212	43.5	5e-06	6761.5	3402.5
MYBPC2	1	MYBPH	1	1	447.212	43.5	5e-06	6761.5	3402.5
NAGS	1	TMEM39B	2	1	447.212	43.5	5e-06	6761.5	3402.5
PIGF	2	PIGG	1	1	447.212	43.5	5e-06	6761.5	3402.5
PIGF	2	PIGO	1	1	447.212	43.5	5e-06	6761.5	3402.5
RAG1AP1	1	TRPV2	2	1	447.212	43.5	5e-06	6761.5	3402.5
RALGAPA2	1	RALGAPB	1	1	447.212	43.5	5e-06	6761.5	3402.5
RNGTT	1	RNMT	2	1	447.212	43.5	5e-06	6761.5	3402.5
RPE65	2	SLC27A1	1	1	447.212	43.5	5e-06	6761.5	3402.5
SCGB1D1	1	SCGB2A1	1	1	447.212	43.5	5e-06	6761.5	3402.5
SCGB1D2	1	SCGB2A2	1	1	447.212	43.5	5e-06	6761.5	3402.5
TAS1R2	1	TAS1R3	2	1	447.212	43.5	5e-06	6761.5	3402.5
UPK1B	2	UPK3A	1	1	447.212	43.5	5e-06	6761.5	3402.5
UPK1B	2	UPK3B	1	1	447.212	43.5	5e-06	6761.5	3402.5
YIPF2	1	YIPF6	1	1	447.212	43.5	5e-06	6761.5	3402.5
YIPF3	2	YIPF4	1	1	447.212	43.5	5e-06	6761.5	3402.5
APOC2	8	LPL	19	2	76.9231	4161	0	2644.5	3402.75
ELAVL1	32	TNPO2	11	3	76.8668	4177	0	2644.5	3410.75
CARD12	20	CARD15	8	2	76.8662	4178	0	2644.5	3411.25
EFNB2	31	EPHB1	20	4	76.805	4179	0	2644.5	3411.75
STX1A	183	SYT5	48	15	76.7359	4180	0	2644.5	3412.25
TNFRSF11B	9	TNFSF11	17	2	76.6965	4181	0	2644.5	3412.75
DICER1	63	EIF2C2	105	13	76.6676	4208	0	2644.5	3426.25
PRKAA1	87	PRKAG1	55	11	76.6439	4209	0	2644.5	3426.75
BCL2L11	68	MCL1	83	12	76.6234	4210	0	2644.5	3427.25
RAB27A	47	SYTL4	21	5	76.6228	4211	0	2644.5	3427.75
ETV1	25	KCNA2	26	4	76.4683	4213	0	2644.5	3428.75
STAM	25	STAMBP	57	6	76.417	4235	0	2644.5	3439.75
CCL5	42	CCR1	34	6	76.3501	4236	0	2644.5	3440.25
AIMP2	14	DARS	11	2	76.2493	4238	0	2644.5	3441.25
BAP1	31	FOXK1	5	2	76.2493	4238	0	2644.5	3441.25
TAC1	18	TACR3	9	2	76.2493	4238	0	2644.5	3441.25
FYB	32	SCAP1	11	3	76.2193	4259	0	2644.5	3451.75
EXO1	25	MSH2	57	6	76.203	4260	0	2644.5	3452.25
PBX1	45	PKNOX1	22	5	76.1881	4261	0	2644.5	3452.75
MAPK12	39	MAPT	147	12	76.1464	4262	0	2644.5	3453.25
CTSE	7	INS	23	2	76.0836	4263	0	2644.5	3453.75
ABCD1	8	ABCD3	21	2	76.0286	4264	0	2644.5	3454.25
STX1A	183	STXBP1	71	18	75.9869	4277	0	2644.5	3460.75
GATA5	8	ZFPM1	20	2	75.9737	4278	0	2644.5	3461.25
BARD1	109	BRCA1	448	35	75.9225	4279	0	2644.5	3461.75
MAP2K3	36	TAOK2	10	3	75.9021	4280	0	2644.5	3462.25
MLL	88	TASP1	4	3	75.8538	4281	0	2644.5	3462.75
OPRK1	23	POMC	43	5	75.8474	4282	0	2644.5	3463.25
CELA1	12	SERPINA1	31	3	75.7328	4304	0	2644.5	3474.25
CCNI	2	Cep63	80	2	75.7011	4305.5	0	2644.5	3475
F8	23	F9	7	2	75.7011	4305.5	0	2644.5	3475
NXF1	36	NXT1	10	3	75.6128	4308	0	2644.5	3476.25
FGF1	41	FGFR1	119	11	75.5464	4332	0	2644.5	3488.25
PEX13	9	PEX19	42	3	75.517	4333	0	2644.5	3488.75
C1QA	18	C1R	9	2	75.4851	4334	0	2644.5	3489.25
MAP2K3	36	MAP2K6	41	6	75.4468	4335	0	2644.5	3489.75
CCL3L1	7	DPP4	25	2	75.4314	4336	0	2644.5	3490.25
C1QTNF5	2	MFRP	1	1	408.247	68.5	6e-06	6912.5	3490.5
CABP4	1	CACNA1F	2	1	408.247	68.5	6e-06	6912.5	3490.5
CACNA1I	2	CATSPER2	1	1	408.247	68.5	6e-06	6912.5	3490.5
CHID1	1	STAB1	1	1	408.247	68.5	6e-06	6912.5	3490.5
DNAJC2	1	HSPA14	2	1	408.247	68.5	6e-06	6912.5	3490.5
ELMOD1	2	ICF45	1	1	408.247	68.5	6e-06	6912.5	3490.5
FGF21	2	KLB	1	1	408.247	68.5	6e-06	6912.5	3490.5
FLJ13798	1	PCYT2	2	1	408.247	68.5	6e-06	6912.5	3490.5
FLJ22028	1	RP11-311P8.3	1	1	408.247	68.5	6e-06	6912.5	3490.5
FLJ35220	2	PRPSAP2	1	1	408.247	68.5	6e-06	6912.5	3490.5
MICAL2	1	PLXNA4A	1	1	408.247	68.5	6e-06	6912.5	3490.5
TFCP2L1	1	UBP1	2	1	408.247	68.5	6e-06	6912.5	3490.5
TFCP2L2	1	TFCP2L4	2	1	408.247	68.5	6e-06	6912.5	3490.5
TRMT6	1	TRMT61A	1	1	408.247	68.5	6e-06	6912.5	3490.5
BACH2	11	MAFK	35	3	75.4216	4337	0	2644.5	3490.75
LOC123169	18	PD2	21	3	75.3977	4338	0	2644.5	3491.25
ECG2	14	MT2A	11	2	75.3778	4339	0	2644.5	3491.75
BIRC5	53	INCENP	28	6	75.3344	4356	0	2644.5	3500.25
AP3D1	14	VAMP7	12	2	75.3244	4357	0	2644.5	3500.75
F2	66	SERPINC1	10	4	75.2972	4358	0	2644.5	3501.25
SNAP25	131	VAMP2	101	18	75.2768	4359	0	2644.5	3501.75
CKMT1B	3	VDAC1	57	2	75.271	4361.5	0	2644.5	3503
GOLGA5	5	RAB1A	35	2	75.271	4361.5	0	2644.5	3503
NLRC4	8	PYCARD	20	2	75.271	4361.5	0	2644.5	3503
SMC1A	16	SMC3	10	2	75.271	4361.5	0	2644.5	3503
CDCA5	8	SCC-112	20	2	75.2177	4364	0	2644.5	3504.25
CUL3	64	KEAP1	78	11	75.2165	4365	0	2644.5	3504.75
GATA4	36	ZFPM2	28	5	75.2133	4366	0	2644.5	3505.25
E2F6	27	TFDP2	14	3	75.1845	4367	0	2644.5	3505.75
EIF2AK2	67	EIF2S1	50	9	75.0707	4384	0	2644.5	3514.25
EAP30	16	FLJ11749	10	2	75.0587	4385.5	0	2644.5	3515
TNFRSF17	8	TNFSF13	20	2	75.0587	4385.5	0	2644.5	3515
KIAA1598	4	MEGF10	40	2	75.0059	4387.5	0	2644.5	3516
PTD012	2	TRIP13	76	2	75.0059	4387.5	0	2644.5	3516
ARHGEF6	25	PARVB	7	2	74.9532	4390.5	0	2644.5	3517.5
MYPN	9	NEB	19	2	74.9532	4390.5	0	2644.5	3517.5
PEX12	9	PEX19	42	3	74.9031	4414	0	2644.5	3529.25
CD28	29	CD80	6	2	74.9006	4415	0	2644.5	3529.75
PLA2G2A	8	VCAN	21	2	74.8481	4417	0	2644.5	3530.75
CFL1	58	LIMK1	46	8	74.8427	4418	0	2644.5	3531.25
ORC3L	37	ORC5L	41	6	74.8149	4419	0	2644.5	3531.75
PRKAA2	91	PRKAG1	55	11	74.7582	4420	0	2644.5	3532.25
TAP2	12	TAPBP	14	2	74.6914	4443	0	2644.5	3543.75
AKAP8L	17	TMPO	22	3	74.6709	4444	0	2644.5	3544.25
IL1R2	9	IL1RAP	19	2	74.6393	4445	0	2644.5	3544.75
CAMK2B	19	CAMK2D	20	3	74.6016	4446.5	0	2644.5	3545.5
ELA2	12	SERPINA1	31	3	74.6016	4446.5	0	2644.5	3545.5
IGF1	32	IGFBP4	21	4	74.5759	4448	0	2644.5	3546.25
FADD	109	FAS	86	15	74.558	4449	0	2644.5	3546.75
NQO1	8	ODC1	22	2	74.5356	4450	0	2644.5	3547.25
ADAMTS1	8	VCAN	21	2	74.4839	4466.5	0	2644.5	3555.5
GNB4	13	GNG4	13	2	74.4839	4466.5	0	2644.5	3555.5
MEIS1	46	PBX1	45	7	74.4791	4468	0	2644.5	3556.25
APPBP2	35	SYT11	5	2	74.4323	4469	0	2644.5	3556.75
CHC1	28	RAN	121	9	74.3438	4471	0	2644.5	3557.75
AMPH	36	DNM1	73	8	74.2999	4487	0	2644.5	3565.75
MYD88	63	TLR4	43	8	74.1939	4489	0	2644.5	3566.75
BTN1A1	2	XDH	1	1	377.963	90	7e-06	7044.5	3567.25
C10orf98	1	SAA4	2	1	377.963	90	7e-06	7044.5	3567.25
C20orf3	2	LOXL3	1	1	377.963	90	7e-06	7044.5	3567.25
CER1	1	NODAL	3	1	377.963	90	7e-06	7044.5	3567.25
COX4NB	1	TTC35	2	1	377.963	90	7e-06	7044.5	3567.25
DUSP19	4	MAP2K7	41	2	74.1249	4490	0	2644.5	3567.25
HAS2	2	HAS3	1	1	377.963	90	7e-06	7044.5	3567.25
HPS1	1	HPS4	2	1	377.963	90	7e-06	7044.5	3567.25
MGC20262	1	RBMS2	2	1	377.963	90	7e-06	7044.5	3567.25
MMAA	1	MUT	2	1	377.963	90	7e-06	7044.5	3567.25
MMAB	1	MTRR	1	1	377.963	90	7e-06	7044.5	3567.25
MSLN	1	MUC16	2	1	377.963	90	7e-06	7044.5	3567.25
MTX1	2	MTX2	1	1	377.963	90	7e-06	7044.5	3567.25
NGL-1	1	NTNG1	2	1	377.963	90	7e-06	7044.5	3567.25
POMT1	1	POMT2	1	1	377.963	90	7e-06	7044.5	3567.25
UPK1A	1	UPK2	1	1	377.963	90	7e-06	7044.5	3567.25
MAPK11	47	MAPKAPK2	57	8	74.1225	4491	0	2644.5	3567.75
FMR1	21	FXR1	18	3	74.0547	4504	0	2644.5	3574.25
POLR1B	17	RRN3	23	3	74.0545	4505	0	2644.5	3574.75
NDEL1	56	ZNF91	3	2	74.0233	4506	0	2644.5	3575.25
ETF1	13	GSPT1	13	2	73.9221	4507	0	2644.5	3575.75
CYBB	10	NCF2	37	3	73.875	4532	0	2644.5	3588.25
GATA4	36	NKX2-5	19	4	73.8248	4533	0	2644.5	3588.75
LOC123169	18	SH2BP1	21	3	73.7413	4534	0	2644.5	3589.25
CCL3L3	3	CCR5	59	2	73.721	4535.5	0	2644.5	3590
PRKAR2A	61	RAB32	3	2	73.721	4535.5	0	2644.5	3590
CNTFR	20	LIFR	20	3	73.719	4537	0	2644.5	3590.75
CYBA	19	NCF2	37	4	73.6752	4550	0	2644.5	3597.25
NRP1	42	VEGFA	26	5	73.5516	4551	0	2644.5	3597.75
CR1	9	CR2	19	2	73.5215	4552.5	0	2644.5	3598.5
GATA5	8	HNF1A	21	2	73.5215	4552.5	0	2644.5	3598.5
MAX	145	MYC	382	36	73.3529	4568	0	2644.5	3606.25
PDHA1	28	PDK1	14	3	73.3437	4569	0	2644.5	3606.75
MAP2K3	36	TAOK1	5	2	73.2743	4586	0	2644.5	3615.25
RNF20	10	RNF40	17	2	73.2743	4586	0	2644.5	3615.25
RNP24	15	TMP21	12	2	73.2743	4586	0	2644.5	3615.25
KLK3	24	SEMG1	7	2	73.2252	4589	0	2644.5	3616.75
APAF1	39	BCL2L10	10	3	73.2129	4590	0	2644.5	3617.25
CCL13	10	CCR2	17	2	73.1762	4591	0	2644.5	3617.75
CASK	65	TBR1	6	3	73.1476	4592	0	2644.5	3618.25
RAB11A	43	WDR44	4	2	73.1272	4593	0	2644.5	3618.75
SNAP23	70	STX4A	40	8	73.0881	4608	0	2644.5	3626.25
FGF6	13	FGFR1	119	6	73.0581	4609	0	2644.5	3626.75
GRIN1	88	GRIN2A	59	11	73.027	4610	0	2644.5	3627.25
CNOT1	19	CNOT8	21	3	72.9746	4611	0	2644.5	3627.75
OCLN	37	TJP1	76	8	72.8945	4627	0	2644.5	3635.75
MAP3K7	132	MAP3K7IP2	95	17	72.8446	4628	0	2644.5	3636.25
ORC4L	38	ORC5L	41	6	72.8387	4629	0	2644.5	3636.75
BMP1	15	CHRD	11	2	72.7875	4630	0	2644.5	3637.25
FGF5	13	FGFR1	119	6	72.7764	4631	0	2644.5	3637.75
FLJ12610	4	XRCC4	43	2	72.7393	4632	0	2644.5	3638.25
ADAM1	1	CLGN	2	1	353.552	114	8e-06	7166.5	3640.25
C14orf172	1	CGI-09	1	1	353.552	114	8e-06	7166.5	3640.25
C16orf49	2	KIAA1623	1	1	353.552	114	8e-06	7166.5	3640.25
C1orf89	1	FUZ	1	1	353.552	114	8e-06	7166.5	3640.25
CCDC155	1	CCDC87	1	1	353.552	114	8e-06	7166.5	3640.25
CNDP1	1	CNDP2	2	1	353.552	114	8e-06	7166.5	3640.25
DGKB	2	PCDHB5	1	1	353.552	114	8e-06	7166.5	3640.25
ERGIC1	1	ERGIC3	1	1	353.552	114	8e-06	7166.5	3640.25
FLJ10925	1	SMP1	1	1	353.552	114	8e-06	7166.5	3640.25
HMGCL	1	MS4A7	2	1	353.552	114	8e-06	7166.5	3640.25
HSPB11	1	RABL4	2	1	353.552	114	8e-06	7166.5	3640.25
NPTX2	1	NPTXR	2	1	353.552	114	8e-06	7166.5	3640.25
SYT14	2	SYT16	1	1	353.552	114	8e-06	7166.5	3640.25
TFCP2L3	1	TFCP2L4	2	1	353.552	114	8e-06	7166.5	3640.25
VSTM2L	2	WIPF3	1	1	353.552	114	8e-06	7166.5	3640.25
PLXNB1	25	RND1	16	3	72.6957	4649	0	2644.5	3646.75
CD3D	23	TRA@	17	3	72.6745	4650	0	2644.5	3647.25
EXOSC3	12	EXOSC5	33	3	72.6744	4651	0	2644.5	3647.75
E2F6	27	TFDP1	27	4	72.5907	4653	0	2644.5	3648.75
POLI	16	REV1	11	2	72.5476	4654	0	2644.5	3649.25
BTG2	18	CNOT7	22	3	72.5047	4670	0	2644.5	3657.25
PDHA1	28	PDK2	14	3	72.4837	4672	0	2644.5	3658.25
DICER1	63	EIF2C3	57	9	72.4382	4673	0	2644.5	3658.75
NEDD4L	36	SCNN1A	31	5	72.4141	4674	0	2644.5	3659.25
KRAS	23	SHOC2	8	2	72.4049	4675	0	2644.5	3659.75
GSK3A	60	PRKD3	12	4	72.4004	4676	0	2644.5	3660.25
MYCBP	28	MYCBPAP	6	2	72.3575	4677	0	2644.5	3660.75
CELSR3	27	TSPYL4	7	2	72.3102	4689	0	2644.5	3666.75
CHMP2A	7	VPS4A	26	2	72.3102	4689	0	2644.5	3666.75
NAPG	4	NSF	48	2	72.3102	4689	0	2644.5	3666.75
NUTF2	18	RAN	121	7	72.272	4691	0	2644.5	3667.75
FZD5	15	WNT2	12	2	72.2629	4692.5	0	2644.5	3668.5
MMP2	46	MMP25	4	2	72.2629	4692.5	0	2644.5	3668.5
BANF1	71	HMGA1	63	10	72.1631	4695	0	2644.5	3669.75
C20orf172	11	MIS12	38	3	72.1062	4715	0	2644.5	3679.75
APBA1	31	CACNA1B	13	3	72.0439	4716	0	2644.5	3680.25
KIAA0182	18	RCOR3	10	2	71.9816	4717	0	2644.5	3680.75
MAP3K7	132	MAP3K7IP1	76	15	71.9664	4728	0	2644.5	3686.25
NUP62	40	NUTF2	18	4	71.9441	4729	0	2644.5	3686.75
GH1	97	GHR	56	11	71.9152	4730	0	2644.5	3687.25
FGF18	12	FGFR4	91	5	71.914	4731	0	2644.5	3687.75
ILK	103	PARVB	7	4	71.8624	4733	0	2644.5	3688.75
GATA3	23	LMO1	8	2	71.7496	4754.5	0	2644.5	3699.5
MAD2L2	22	REV3L	8	2	71.7496	4754.5	0	2644.5	3699.5
EPN1	50	EPS15L1	32	6	71.7213	4756	0	2644.5	3700.25
DIO2	12	USP33	16	2	71.7035	4757	0	2644.5	3700.75
EIF4A1	85	EIF4G1	153	17	71.6634	4758	0	2644.5	3701.25
FZD8	18	WNT3	10	2	71.6574	4759	0	2644.5	3701.75
ARHGAP1	40	BNIP2	18	4	71.6556	4760	0	2644.5	3702.25
AP3D1	14	SYBL1	13	2	71.6115	4761	0	2644.5	3702.75
MEIS1	46	PBX3	9	3	71.5508	4773	0	2644.5	3708.75
PEX10	10	PEX19	42	3	71.5304	4774	0	2644.5	3709.25
KCNA5	11	PTPRE	16	2	71.5199	4775	0	2644.5	3709.75
PPP1R12A	34	ROCK1	48	6	71.4943	4777	0	2644.5	3710.75
KCNA2	26	KCNAB2	7	2	71.4742	4778.5	0	2644.5	3711.5
KIAA1049	3	SAT	58	2	71.4742	4778.5	0	2644.5	3711.5
BZRAP1	2	BZRP	1	1	333.332	136.5	9e-06	7288	3712.25
C6orf109	2	MGC11061	1	1	333.332	136.5	9e-06	7288	3712.25
CES1	2	GUSB	2	1	333.332	136.5	9e-06	7288	3712.25
CYP11B1	1	CYP11B2	3	1	333.332	136.5	9e-06	7288	3712.25
DDX4	2	PIWIL2	2	1	333.332	136.5	9e-06	7288	3712.25
GLOD4	1	NUDT9	2	1	333.332	136.5	9e-06	7288	3712.25
GPR37L1	1	PRCP	2	1	333.332	136.5	9e-06	7288	3712.25
GPR73L1	1	PROK1	2	1	333.332	136.5	9e-06	7288	3712.25
GUCY2F	2	LOC390226	1	1	333.332	136.5	9e-06	7288	3712.25
HEXB	1	LGTN	3	1	333.332	136.5	9e-06	7288	3712.25
HOXB1	17	PBX1	45	4	71.4391	4780	0	2644.5	3712.25
PAH	2	QDPR	1	1	333.332	136.5	9e-06	7288	3712.25
PRSS21	1	SERPINB5	2	1	333.332	136.5	9e-06	7288	3712.25
RELL1	3	RELL2	1	1	333.332	136.5	9e-06	7288	3712.25
S100A14	1	S100A16	1	1	333.332	136.5	9e-06	7288	3712.25
SKA1	3	SKA2	1	1	333.332	136.5	9e-06	7288	3712.25
SRPR	2	SSR2	1	1	333.332	136.5	9e-06	7288	3712.25
ACCN2	9	PICK1	46	3	71.4294	4781	0	2644.5	3712.75
FKBP1A	43	RYR3	4	2	71.4286	4783	0	2644.5	3713.75
KLK2	20	SERPINB6	9	2	71.4286	4783	0	2644.5	3713.75
RAB27A	47	SYTL3	4	2	71.4286	4783	0	2644.5	3713.75
NOP2	4	PTPRJ	17	2	116.052	1862.5	1e-06	5571	3716.75
APBA2	19	CLSTN1	22	3	71.389	4801	0	2644.5	3722.75
DAPK3	11	PAWR	16	2	71.3376	4802	0	2644.5	3723.25
F2	66	F2R	25	6	71.3239	4803	0	2644.5	3723.75
CNTN1	18	TNR	10	2	71.2923	4804.5	0	2644.5	3724.5
PQBP1	20	TXNL4A	9	2	71.2923	4804.5	0	2644.5	3724.5
PTPRC	68	SEMA4D	6	3	71.2478	4806	0	2644.5	3725.25
DCP2	33	XRN1	50	6	71.1543	4828	0	2644.5	3736.25
ACTG2	41	TPM4	28	5	71.1214	4829	0	2644.5	3736.75
BICD2	14	RAB6A	30	3	71.0679	4830	0	2644.5	3737.25
LMOD1	41	TPM4	28	5	70.9849	4843	0	2644.5	3743.75
ALS2CR2	13	STK11	57	4	70.9443	4844	0	2644.5	3744.25
PTPRN	12	SNTB2	16	2	70.9327	4845	0	2644.5	3744.75
ITGAX	7	ITGB2	59	3	70.9092	4846	0	2644.5	3745.25
FCER1G	12	GP6	15	2	70.8881	4847	0	2644.5	3745.75
EIF4A1	85	PAIP1	65	11	70.8463	4861	0	2644.5	3752.75
BTG1	19	CNOT7	22	3	70.8303	4863	0	2644.5	3753.75
ILK	103	LIMS1	22	7	70.8238	4864	0	2644.5	3754.25
GADD45B	20	MAP3K4	37	4	70.7886	4866	0	2644.5	3755.25
RAB8A	20	SYTL4	21	3	70.7511	4867	0	2644.5	3755.75
STX1A	183	VAMP2	101	20	70.6846	4884	0	2644.5	3764.25
NR0B2	76	NR5A2	30	7	70.6726	4885	0	2644.5	3764.75
FGF6	13	FGFR4	91	5	70.6682	4886	0	2644.5	3765.25
ARIH1	10	UBE2L3	75	4	70.5582	4887	0	2644.5	3765.75
MAPKAPK5	25	PLA2G4A	17	3	70.5557	4888	0	2644.5	3766.25
BLZF1	7	GORASP2	27	2	70.5346	4889	0	2644.5	3766.75
LEP	11	LEPR	18	2	70.447	4905	0	2644.5	3774.75
RAB27A	47	SYTL5	4	2	70.4033	4906	0	2644.5	3775.25
ICAM1	18	ITGAM	23	3	70.381	4907	0	2644.5	3775.75
ITGA11	3	ITGB1	142	3	70.3617	4908	0	2644.5	3776.25
RCOR1	55	ZNF217	21	5	70.3616	4909	0	2644.5	3776.75
IDE	8	INS	23	2	70.3598	4910	0	2644.5	3777.25
IL15	9	IL2RB	46	3	70.3227	4927	0	2644.5	3785.75
HSPB2	13	HSPB8	15	2	70.2728	4928.5	0	2644.5	3786.5
C5orf18	2	LETMD1	1	1	316.226	163	1e-05	7411.5	3787.25
DDX48	23	UPF3B	33	4	70.2647	4930	0	2644.5	3787.25
DKFZp686D0972	1	PXK	2	1	316.226	163	1e-05	7411.5	3787.25
DPH3	1	SERGEF	2	1	316.226	163	1e-05	7411.5	3787.25
EBP	2	EBPL	1	1	316.226	163	1e-05	7411.5	3787.25
FAM57A	2	GGT7	1	1	316.226	163	1e-05	7411.5	3787.25
FAM69B	1	RBMS2	2	1	316.226	163	1e-05	7411.5	3787.25
GAGE2E	1	GMCL1L	3	1	316.226	163	1e-05	7411.5	3787.25
GAGE8	1	GMCL1L	3	1	316.226	163	1e-05	7411.5	3787.25
GRHL1	1	GRHL3	2	1	316.226	163	1e-05	7411.5	3787.25
INSL3	3	LGR8	1	1	316.226	163	1e-05	7411.5	3787.25
LOC442227	1	USP48	2	1	316.226	163	1e-05	7411.5	3787.25
MEIG1	1	SPAG16	2	1	316.226	163	1e-05	7411.5	3787.25
MKS1	2	TMEM67	1	1	316.226	163	1e-05	7411.5	3787.25
PIKFYVE	1	RABEPK	2	1	316.226	163	1e-05	7411.5	3787.25
PTH2	1	PTH2R	3	1	316.226	163	1e-05	7411.5	3787.25
TAS1R1	1	TAS1R3	2	1	316.226	163	1e-05	7411.5	3787.25
TIMM10	2	TIMM9	1	1	316.226	163	1e-05	7411.5	3787.25
RAB27A	47	SYTL2	9	3	70.246	4931	0	2644.5	3787.75
RAP1A	69	RAPGEF5	6	3	70.2268	4933	0	2644.5	3788.75
BICD1	14	RAB6A	30	3	70.2267	4934	0	2644.5	3789.25
CFTR	69	SLC9A3R1	82	11	70.2162	4935	0	2644.5	3789.75
LSM10	14	LSM3	30	3	70.2075	4936	0	2644.5	3790.25
DICER1	63	PIWIL4	3	2	70.1431	4952	0	2644.5	3798.25
ERBB4	66	NRG1	18	5	70.127	4953	0	2644.5	3798.75
TGFB1	70	TGFBR2	68	10	70.0392	4955	0	2644.5	3799.75
ACAN	22	MMP8	8	2	69.9711	4969	0	2644.5	3806.75
C3	49	CFI	4	2	69.9711	4969	0	2644.5	3806.75
ITPR3	21	TRPC3	36	4	69.964	4971	0	2644.5	3807.75
RPA2	85	RPA3	36	8	69.9384	4972	0	2644.5	3808.25
CFL1	58	TESK1	13	4	69.9319	4973	0	2644.5	3808.75
SNX1	13	SNX2	15	2	69.8857	4974	0	2644.5	3809.25
POLB	19	XRCC1	41	4	69.8682	4975	0	2644.5	3809.75
SF3B2	24	SF3B4	32	4	69.8572	4976	0	2644.5	3810.25
SEC3L1	48	SEC8L1	36	6	69.8436	4977	0	2644.5	3810.75
CSNK1E	118	PER1	40	10	69.7806	4999	0	2644.5	3821.75
MKNK1	25	PLA2G4A	17	3	69.7512	5000	0	2644.5	3822.25
CCNE1	95	CDK2	286	24	69.747	5001	0	2644.5	3822.75
FLII	20	LRRFIP2	4	2	109.764	2074.5	1e-06	5571	3822.75
CD79A	26	CD79B	17	3	69.7324	5002	0	2644.5	3823.25
S100A13	7	SYT1	58	3	69.6949	5003	0	2644.5	3823.75
CCL22	8	DPP4	25	2	69.6733	5004.5	0	2644.5	3824.5
RAB33A	4	RABAC1	49	2	69.6733	5004.5	0	2644.5	3824.5
UBE1C	15	UBE2M	29	3	69.5636	5026	0	2644.5	3835.25
PDHA1	28	PDHB	15	3	69.5635	5027	0	2644.5	3835.75
PDCD6	33	PDCD6IP	71	7	69.563	5028	0	2644.5	3836.25
POLD1	38	POLD2	20	4	69.5098	5029	0	2644.5	3836.75
FLT1	37	VEGFB	5	2	69.5048	5030	0	2644.5	3837.25
AGER	14	S100P	13	2	69.4629	5046	0	2644.5	3845.25
EHD1	9	SNAP29	22	2	69.421	5047	0	2644.5	3845.75
LRPAP1	28	VLDLR	16	3	69.3777	5048	0	2644.5	3846.25
ACTR3	23	ARPC2	19	3	69.3589	5049	0	2644.5	3846.75
CD79A	26	FCAR	8	2	69.3375	5050	0	2644.5	3847.25
ARHGEF11	32	PLXNB2	6	2	69.2959	5069	0	2644.5	3856.75
POLR1E	10	UBTF	44	3	69.2666	5070	0	2644.5	3857.25
HIF1A	207	VHL	351	39	69.2405	5071	0	2644.5	3857.75
TIMM17A	8	TIMM23	10	2	108.306	2145.5	1e-06	5571	3858.25
MYO7A	18	USH1C	10	2	69.2129	5072.5	0	2644.5	3858.5
NBL1	3	UBQLN1	66	2	69.2129	5072.5	0	2644.5	3858.5
ABCB7	1	FECH	3	1	301.51	188	1.1e-05	7529.5	3858.75
AMY2A	1	GP2	2	1	301.51	188	1.1e-05	7529.5	3858.75
ARTS-1	3	LRAP	1	1	301.51	188	1.1e-05	7529.5	3858.75
ATF6B	5	MBTPS2	1	1	301.51	188	1.1e-05	7529.5	3858.75
BCAP29	3	PDXDC1	1	1	301.51	188	1.1e-05	7529.5	3858.75
C14orf122	1	KIAA0103	3	1	301.51	188	1.1e-05	7529.5	3858.75
CLDN16	2	CLDN19	2	1	301.51	188	1.1e-05	7529.5	3858.75
DAGLB	1	PISD	3	1	301.51	188	1.1e-05	7529.5	3858.75
FXC1	1	TIMM10	2	1	301.51	188	1.1e-05	7529.5	3858.75
FYTTD1	3	TSPAN7	1	1	301.51	188	1.1e-05	7529.5	3858.75
GAGE5	1	GMCL1L	3	1	301.51	188	1.1e-05	7529.5	3858.75
GPR73	1	PROK1	2	1	301.51	188	1.1e-05	7529.5	3858.75
GSR	3	OCM2	1	1	301.51	188	1.1e-05	7529.5	3858.75
LOC221955	1	PISD	3	1	301.51	188	1.1e-05	7529.5	3858.75
MFAP4	1	SFTPD	4	1	301.51	188	1.1e-05	7529.5	3858.75
SCUBE1	2	SCUBE3	1	1	301.51	188	1.1e-05	7529.5	3858.75
SYT14	2	SYT14L	1	1	301.51	188	1.1e-05	7529.5	3858.75
C14orf123	11	PDCD6IP	71	4	69.2079	5074	0	2644.5	3859.25
EIF2B1	23	EIF2B2	9	2	69.1715	5075	0	2644.5	3859.75
APOA1	39	PLTP	5	2	69.1301	5085	0	2644.5	3864.75
ARNT	63	SIM1	3	2	69.1301	5085	0	2644.5	3864.75
RAB5C	16	RIN3	12	2	69.1301	5085	0	2644.5	3864.75
CGN	13	TJP2	34	3	69.1013	5087	0	2644.5	3865.75
ARFGEF1	14	ARFGEF2	13	2	69.0889	5088	0	2644.5	3866.25
GOLGB1	18	USO1	26	3	69.0649	5089	0	2644.5	3866.75
ITGAV	53	ITGB3	74	9	69.0113	5090	0	2644.5	3867.25
SERTAD3	4	USHBP1	47	2	69.0066	5091	0	2644.5	3867.75
FTH1	22	FTL	20	3	68.9736	5108	0	2644.5	3876.25
KIAA1596	95	MGC32020	51	10	68.9525	5110	0	2644.5	3877.25
PDLIM4	6	PTPN13	32	2	68.9246	5111	0	2644.5	3877.75
PPIH	10	PRPF4	43	3	68.919	5113	0	2644.5	3878.75
CCL3	13	CCR1	34	3	68.9007	5114	0	2644.5	3879.25
CABP2	4	CAMK2G	48	2	68.8837	5116	0	2644.5	3880.25
FNBP1	22	RND2	9	2	68.8837	5116	0	2644.5	3880.25
STX6	16	VAMP4	12	2	68.8837	5116	0	2644.5	3880.25
CLDN1	12	CLDN3	7	2	106.449	2207.5	1e-06	5571	3889.25
IL1B	16	IL1R1	28	3	68.7741	5139	0	2644.5	3891.75
ARPC1B	14	ARPC5	14	2	68.7614	5140	0	2644.5	3892.25
MMP2	46	TIMP2	27	5	68.7304	5141	0	2644.5	3892.75
PLXNB1	25	RND3	8	2	68.6803	5142	0	2644.5	3893.25
BLOC1S3	15	TXNDC5	13	2	68.6398	5162.5	0	2644.5	3903.5
C13orf12	16	PSMB6	12	2	68.6398	5162.5	0	2644.5	3903.5
DOT1L	27	MLLT3	46	5	68.5887	5164	0	2644.5	3904.25
CD40	68	CD40LG	12	4	68.5873	5165	0	2644.5	3904.75
RAD18	27	UBE2A	30	4	68.5672	5166	0	2644.5	3905.25
ARHGEF11	32	PLXNB1	25	4	68.4769	5187	0	2644.5	3915.75
CYBA	19	NCF1	65	5	68.3726	5190	0	2644.5	3917.25
F2RL2	18	JAM3	11	2	68.3586	5191	0	2644.5	3917.75
B3GNT6	2	GYLTL1B	1	1	288.673	212	1.2e-05	7634	3923
BCHE	1	COLQ	4	1	288.673	212	1.2e-05	7634	3923
BFSP1	3	BFSP2	1	1	288.673	212	1.2e-05	7634	3923
BZRAP1	2	TSPO	2	1	288.673	212	1.2e-05	7634	3923
DAO	2	DAOA	1	1	288.673	212	1.2e-05	7634	3923
EMP2	1	EPM2AIP1	2	1	288.673	212	1.2e-05	7634	3923
FLJ22573	3	IGFL2	1	1	288.673	212	1.2e-05	7634	3923
KCND1	2	KCNIP1	3	1	288.673	212	1.2e-05	7634	3923
KDM4B	1	MED10	3	1	288.673	212	1.2e-05	7634	3923
MARCO	2	SCGB3A2	1	1	288.673	212	1.2e-05	7634	3923
NCAPD2	2	SMC4	2	1	288.673	212	1.2e-05	7634	3923
NRSN1	1	SPINK1	4	1	288.673	212	1.2e-05	7634	3923
PRSS7	1	SPINK1	4	1	288.673	212	1.2e-05	7634	3923
RAB9B	1	RHOBTB3	3	1	288.673	212	1.2e-05	7634	3923
RGS9	4	RGS9BP	1	1	288.673	212	1.2e-05	7634	3923
SP8	3	ZNF273	1	1	288.673	212	1.2e-05	7634	3923
ZP2	4	ZPBP	1	1	288.673	212	1.2e-05	7634	3923
LSM2	42	LSM3	30	5	68.2829	5206	0	2644.5	3925.25
AHSA2	4	HSP90AA1	113	3	68.2567	5208	0	2644.5	3926.25
GTF2E1	45	GTF2E2	40	6	68.2471	5209	0	2644.5	3926.75
EGF	76	EGFR	626	31	68.2045	5211	0	2644.5	3927.75
FMNL3	3	PRPF40A	66	2	68.1994	5212.5	0	2644.5	3928.5
NCOA6IP	28	TBL1XR1	144	9	68.1971	5214	0	2644.5	3929.25
AP1G1	40	SYNRG	11	3	68.1685	5228	0	2644.5	3936.25
WASL	56	WIPF1	14	4	68.1684	5229	0	2644.5	3936.75
PDZK1	42	SLC22A5	5	2	68.1598	5230	0	2644.5	3937.25
ITPR1	49	TRPC3	36	6	68.1548	5231	0	2644.5	3937.75
FGF2	51	FGFR1	119	11	68.1322	5232	0	2644.5	3938.25
PRPF3	21	SART3	37	4	68.1094	5233	0	2644.5	3938.75
LSM5	16	LSM7	29	3	68.0981	5234	0	2644.5	3939.25
KCNB1	13	PTPRE	16	2	68.0808	5235	0	2644.5	3939.75
GRIN1	88	GRIN3A	9	4	68.0608	5236	0	2644.5	3940.25
DOK3	10	INPP5D	46	3	68.0284	5252	0	2644.5	3948.25
PRKAA2	91	PRKAG3	35	8	68.0274	5253	0	2644.5	3948.75
EIF2S2	31	EIF5	15	3	68.0107	5254	0	2644.5	3949.25
CXXC1	35	KIAA1076	13	3	67.9935	5255	0	2644.5	3949.75
LPHN1	9	SHANK1	23	2	67.9236	5256	0	2644.5	3950.25
EIF3S12	21	EIF3S6IP	22	3	67.8718	5273	0	2644.5	3958.75
RALA	50	RALBP1	36	6	67.8695	5274	0	2644.5	3959.25
FANCA	217	FANCF	83	19	67.8677	5275	0	2644.5	3959.75
POLH	19	REV1	11	2	67.8454	5276	0	2644.5	3960.25
IPF1	9	PKNOX1	22	2	67.8064	5277	0	2644.5	3960.75
CYR61	4	ITGAV	53	2	67.7674	5278	0	2644.5	3961.25
CKS1B	21	SKP2	118	7	67.7325	5279	0	2644.5	3961.75
APP	179	BACE2	7	5	67.6591	5297	0	2644.5	3970.75
TAF1B	35	TAF1C	23	4	67.6423	5298	0	2644.5	3971.25
CDC20	116	FBXO5	16	6	67.5798	5300	0	2644.5	3972.25
CHMP1A	8	VPS4A	26	2	67.5737	5301.5	0	2644.5	3973
BTLA	5	VTCN1	1	1	277.348	233.5	1.3e-05	7729.5	3981.5
C7orf34	2	HKR3	2	1	277.348	233.5	1.3e-05	7729.5	3981.5
CMAS	1	SIGLEC12	3	1	277.348	233.5	1.3e-05	7729.5	3981.5
CYTH3	5	FRMD4B	1	1	277.348	233.5	1.3e-05	7729.5	3981.5
DHDDS	4	NPC2	1	1	277.348	233.5	1.3e-05	7729.5	3981.5
ENGASE	1	ZP3	3	1	277.348	233.5	1.3e-05	7729.5	3981.5
GGNBP1	1	LOC440275	2	1	277.348	233.5	1.3e-05	7729.5	3981.5
GUCA1B	2	GUCY2F	2	1	277.348	233.5	1.3e-05	7729.5	3981.5
INTS4	1	KIAA0513	3	1	277.348	233.5	1.3e-05	7729.5	3981.5
KCND3	1	KCNIP2	4	1	277.348	233.5	1.3e-05	7729.5	3981.5
KIAA0649	4	UTP20	1	1	277.348	233.5	1.3e-05	7729.5	3981.5
MGC14126	2	RABL2B	2	1	277.348	233.5	1.3e-05	7729.5	3981.5
MTM1	3	MTMR12	1	1	277.348	233.5	1.3e-05	7729.5	3981.5
PDE9A	3	PHYHIPL	1	1	277.348	233.5	1.3e-05	7729.5	3981.5
SCUBE1	2	SCUBE2	1	1	277.348	233.5	1.3e-05	7729.5	3981.5
SSPO	3	TTC28	1	1	277.348	233.5	1.3e-05	7729.5	3981.5
ISL1	14	RLIM	15	2	67.5352	5320	0	2644.5	3982.25
BBC3	29	BCL2L1	175	10	67.5341	5322	0	2644.5	3983.25
F3	16	FANCB	51	4	67.4881	5323	0	2644.5	3983.75
CHRM1	4	GPRASP1	55	2	67.42	5324	0	2644.5	3984.25
FRAP1	120	RPS6KB1	95	15	67.4008	5342	0	2644.5	3993.25
FGF7	14	FGFR2	33	3	67.3741	5343	0	2644.5	3993.75
BNIP2	18	BNIPL	12	2	67.3435	5344	0	2644.5	3994.25
CDC7	34	DBF4	13	3	67.3065	5346	0	2644.5	3995.25
PDZK1	42	SLC22A11	5	2	67.3054	5347	0	2644.5	3995.75
ITGAV	53	ITGB5	35	6	67.2755	5348	0	2644.5	3996.25
ITGAV	53	ITGB8	4	2	67.2293	5366	0	2644.5	4005.25
IL2	18	IL2RB	46	4	67.2035	5367	0	2644.5	4005.75
BCL6	51	BCL6B	4	2	67.1534	5369	0	2644.5	4006.75
BMP4	34	BMP8B	6	2	67.1156	5370	0	2644.5	4007.25
MOBK1B	17	STK38L	5	2	100.887	2455	1e-06	5571	4013
B2M	41	FCGRT	5	2	67.0779	5390.5	0	2644.5	4017.5
DKK1	9	LRP6	23	2	67.0779	5390.5	0	2644.5	4017.5
CAMK4	14	NOS1	60	4	67.0713	5392	0	2644.5	4018.25
AF15Q14	7	BUB1	30	2	67.0402	5393	0	2644.5	4018.75
DCP1A	37	XRN1	50	6	66.8645	5405	0	2644.5	4024.75
CDCA1	15	CENPE	14	2	66.8526	5406	0	2644.5	4025.25
ASF1B	70	TLK2	12	4	66.8282	5407	0	2644.5	4025.75
GABARAP	93	GABRG2	9	4	66.8004	5421	0	2644.5	4032.75
APLN	2	APLNR	1	1	267.259	255.5	1.4e-05	7811	4033.25
ATG16L1	1	ATG5	4	1	267.259	255.5	1.4e-05	7811	4033.25
CLDN18	1	CLDN19	2	1	267.259	255.5	1.4e-05	7811	4033.25
CTAG1B	5	HLA-DRB4	1	1	267.259	255.5	1.4e-05	7811	4033.25
DCBLD2	1	SEMA4B	4	1	267.259	255.5	1.4e-05	7811	4033.25
DNMT3B	49	DNMT3L	17	4	66.8001	5422	0	2644.5	4033.25
FASTK	6	TIA1	1	1	267.259	255.5	1.4e-05	7811	4033.25
GGN	3	GGNBP2	1	1	267.259	255.5	1.4e-05	7811	4033.25
LOC348180	1	LOC90353	2	1	267.259	255.5	1.4e-05	7811	4033.25
NAP1L2	1	SP110	4	1	267.259	255.5	1.4e-05	7811	4033.25
SCLT1	1	SCN10A	2	1	267.259	255.5	1.4e-05	7811	4033.25
SDHC	4	SDHD	1	1	267.259	255.5	1.4e-05	7811	4033.25
YIF1A	2	YIPF5	1	1	267.259	255.5	1.4e-05	7811	4033.25
HIST3H2BB	6	RPS6KA5	36	2	66.7037	5423.5	0	2644.5	4034
PDZK1	42	SLC22A4	5	2	66.7037	5423.5	0	2644.5	4034
TRPC1	27	TRPC5	18	3	66.6234	5438	0	2644.5	4041.25
FGF18	12	FGFR3	110	5	66.6132	5439	0	2644.5	4041.75
MAP3K5	92	MAP3K6	5	3	66.5905	5440	0	2644.5	4042.25
IL31RA	4	IL6ST	49	2	66.5558	5441.5	0	2644.5	4043
F11	10	KNG1	49	3	66.5415	5443	0	2644.5	4043.75
MYD88	63	TIRAP	30	6	66.5226	5444	0	2644.5	4044.25
DOCK2	15	ELMO1	13	2	66.4823	5455.5	0	2644.5	4050
FMR1	21	NUFIP1	10	2	66.4823	5455.5	0	2644.5	4050
FZD7	17	WNT2	12	2	66.4823	5455.5	0	2644.5	4050
PTPRC	68	PTPRCAP	3	2	66.4823	5455.5	0	2644.5	4050
ARHGEF1	20	GNA13	43	4	66.4684	5458	0	2644.5	4051.25
SAV1	11	STK4	45	3	66.3949	5462	0	2644.5	4053.25
HRPT2	47	LOC123169	18	4	66.3775	5463	0	2644.5	4053.75
OPRM1	31	POMC	43	5	66.3737	5464	0	2644.5	4054.25
LRP1B	7	PLAUR	31	2	66.3358	5485	0	2644.5	4064.75
PIK3C3	17	PIK3R4	12	2	66.2994	5486	0	2644.5	4065.25
ORC3L	37	ORC6L	36	5	66.2982	5487	0	2644.5	4065.75
NFYA	39	NFYB	34	5	66.2867	5488	0	2644.5	4066.25
AR	371	NCOA4	24	13	66.2476	5489	0	2644.5	4066.75
CD8A	24	HLA-G	20	3	66.233	5490	0	2644.5	4067.25
PBX1	45	PKNOX2	5	2	66.2266	5491	0	2644.5	4067.75
MLLT4	59	PVRL3	8	3	66.2169	5505	0	2644.5	4074.75
FZD7	17	WNT5A	12	2	66.1903	5506.5	0	2644.5	4075.5
LNX2	6	NUMB	35	2	66.1903	5506.5	0	2644.5	4075.5
PDCD6	33	SEC31L1	6	2	66.1541	5509	0	2644.5	4076.75
TIRAP	30	TLR4	43	5	66.1366	5510	0	2644.5	4077.25
ABAT	2	ALDH5A1	2	1	258.197	279	1.5e-05	7893.5	4086.25
AKAP11	14	PRKAR2A	61	4	66.0612	5528	0	2644.5	4086.25
AMICA1	1	CXADR	3	1	258.197	279	1.5e-05	7893.5	4086.25
C11orf68	2	EIF4H	1	1	258.197	279	1.5e-05	7893.5	4086.25
C19orf29OS	1	LST1	4	1	258.197	279	1.5e-05	7893.5	4086.25
CACNA1E	2	EFHC1	2	1	258.197	279	1.5e-05	7893.5	4086.25
CBLN3	4	CBLN4	1	1	258.197	279	1.5e-05	7893.5	4086.25
DKFZp434B1231	1	KY	4	1	258.197	279	1.5e-05	7893.5	4086.25
FLJ11193	2	MGC4549	2	1	258.197	279	1.5e-05	7893.5	4086.25
FLJ22573	3	IGFL3	1	1	258.197	279	1.5e-05	7893.5	4086.25
IL28RA	4	IL29	1	1	258.197	279	1.5e-05	7893.5	4086.25
IMP4	1	MPHOSPH10	4	1	258.197	279	1.5e-05	7893.5	4086.25
P2RX1	1	P2RX2	3	1	258.197	279	1.5e-05	7893.5	4086.25
PPIL3	1	SLU7	5	1	258.197	279	1.5e-05	7893.5	4086.25
RAET1G	2	ULBP1	2	1	258.197	279	1.5e-05	7893.5	4086.25
TYR	1	TYRP1	3	1	258.197	279	1.5e-05	7893.5	4086.25
CCL8	12	CCR2	17	2	66.0458	5529	0	2644.5	4086.75
ERBB3	105	NRG1	18	6	66.0342	5530	0	2644.5	4087.25
MYH4	6	S100A4	37	2	66.0098	5531	0	2644.5	4087.75
CDCA8	17	INCENP	28	3	66.0083	5532	0	2644.5	4088.25
PATZ1	5	RNF4	42	2	65.9739	5533	0	2644.5	4088.75
AURKB	49	BIRC5	53	7	65.9707	5534	0	2644.5	4089.25
RALB	13	RALBP1	36	3	65.9608	5535	0	2644.5	4089.75
PDGFA	28	SPP1	30	4	65.9352	5536	0	2644.5	4090.25
BDKRB2	17	KNG1	49	4	65.8559	5553	0	2644.5	4098.75
HAND1	13	HAND2	16	2	65.7952	5555	0	2644.5	4099.75
CSPG6	76	RAD21	45	8	65.7633	5574	0	2644.5	4109.25
AKT2	42	MTCP1	5	2	65.7596	5575.5	0	2644.5	4110
FZD4	18	WNT5A	12	2	65.7596	5575.5	0	2644.5	4110
TSG101	113	VPS28	23	7	65.7207	5578	0	2644.5	4111.25
F11	10	HGF	23	2	65.6532	5580.5	0	2644.5	4112.5
STAP1	5	TEC	44	2	65.6532	5580.5	0	2644.5	4112.5
FGF1	41	FGFR2	33	5	65.6429	5606	0	2644.5	4125.25
IBRDC2	12	UBE2L6	40	3	65.6289	5607	0	2644.5	4125.75
ANXA2	51	S100A10	17	4	65.5818	5609	0	2644.5	4126.75
ARL3	15	PDE6D	33	3	65.5507	5610	0	2644.5	4127.25
GATA5	8	ZFPM2	28	2	65.5122	5611.5	0	2644.5	4128
HLA-DMA	11	HLA-DRB1	19	2	65.5122	5611.5	0	2644.5	4128
EFNA3	12	EPHA7	9	2	96.4485	2686	1e-06	5571	4128.5
MAML1	18	NOTCH4	12	2	65.4771	5626	0	2644.5	4135.25
PLAU	32	SERPINE1	27	4	65.4675	5627	0	2644.5	4135.75
TNFRSF10A	34	TNFSF10	25	4	65.459	5628	0	2644.5	4136.25
PPP3CA	45	PPP3R1	19	4	65.45	5629	0	2644.5	4136.75
B3GNT2	1	C1GALT1C1	4	1	249.998	306	1.6e-05	7981	4143.5
B3GNT6	2	LARGE	2	1	249.998	306	1.6e-05	7981	4143.5
C1orf41	2	RABL4	2	1	249.998	306	1.6e-05	7981	4143.5
CBLN2	1	CBLN3	4	1	249.998	306	1.6e-05	7981	4143.5
CPSF3L	4	INTS9	1	1	249.998	306	1.6e-05	7981	4143.5
GALNT11	1	MUC4	4	1	249.998	306	1.6e-05	7981	4143.5
HAVCR1	2	SEMA4A	2	1	249.998	306	1.6e-05	7981	4143.5
KCNB2	2	KCNV1	2	1	249.998	306	1.6e-05	7981	4143.5
MGC39633	2	TEX9	2	1	249.998	306	1.6e-05	7981	4143.5
PROL1	1	STATH	4	1	249.998	306	1.6e-05	7981	4143.5
RDH5	2	RGR	2	1	249.998	306	1.6e-05	7981	4143.5
REG1A	1	REG3A	5	1	249.998	306	1.6e-05	7981	4143.5
SARS	7	TRS2	1	1	249.998	306	1.6e-05	7981	4143.5
SEC13	5	SEC16B	1	1	249.998	306	1.6e-05	7981	4143.5
SP8	3	ZNF519	1	1	249.998	306	1.6e-05	7981	4143.5
SPAG16	2	SPAG6	1	1	249.998	306	1.6e-05	7981	4143.5
TMOD1	3	TMSB10	2	1	249.998	306	1.6e-05	7981	4143.5
CSNK1E	118	PER2	37	9	65.2987	5647.5	0	2644.5	4146
UPF2	59	UPF3B	33	6	65.2987	5647.5	0	2644.5	4146
GNAI3	45	RGS18	5	2	65.2328	5649.5	0	2644.5	4147
NKX2-1	14	PAX8	17	2	65.2328	5649.5	0	2644.5	4147
EXOSC1	26	EXOSC5	33	4	65.2162	5666	0	2644.5	4155.25
CRY1	38	CSNK1E	118	9	65.2001	5667	0	2644.5	4155.75
CDH3	18	CTNNA1	76	5	65.181	5668	0	2644.5	4156.25
CREM	31	KCNIP3	7	2	65.1635	5669	0	2644.5	4156.75
PEX13	9	PEX5	24	2	65.129	5670	0	2644.5	4157.25
SMG1	17	UPF1	30	3	65.0868	5678.5	0	2644.5	4161.5
PRKAA1	87	PRKAG2	51	9	65.0777	5686	0	2644.5	4165.25
ABCD3	21	PEX19	42	4	65.0608	5687	0	2644.5	4165.75
FLNC	45	SGCG	5	2	65.06	5688	0	2644.5	4166.25
MYD88	63	TLR5	8	3	65.041	5689	0	2644.5	4166.75
EIF2C1	70	TARBP2	63	9	65.0371	5690	0	2644.5	4167.25
FGF9	18	FGFR3	110	6	65.0231	5691	0	2644.5	4167.75
CASP1	65	NLRC4	8	3	64.9494	5692	0	2644.5	4168.25
EIF4E	145	EIF4EBP3	6	4	64.8647	5710	0	2644.5	4177.25
CGI-116	17	PBXIP1	13	2	64.8204	5711	0	2644.5	4177.75
IRAK1	100	PELI3	9	4	64.7712	5732	0	2644.5	4188.25
EIF2C3	57	TARBP2	63	8	64.6967	5733	0	2644.5	4188.75
BRCA1	448	BRIP1	24	14	64.6848	5734	0	2644.5	4189.25
NDEL1	56	ZNF17	2	2	93.6585	2812	1e-06	5571	4191.5
ABHD5	2	PLIN2	2	1	242.534	334.5	1.7e-05	8062	4198.25
AKR7A2	3	AKR7A3	1	1	242.534	334.5	1.7e-05	8062	4198.25
ALPP	4	ALPPL2	1	1	242.534	334.5	1.7e-05	8062	4198.25
ARSA	4	GAL3ST1	1	1	242.534	334.5	1.7e-05	8062	4198.25
BAMBI	1	SOX30	3	1	242.534	334.5	1.7e-05	8062	4198.25
C20orf30	4	TMEM9	1	1	242.534	334.5	1.7e-05	8062	4198.25
CYP3A4	3	UGT2B7	1	1	242.534	334.5	1.7e-05	8062	4198.25
DELGEF	3	ZCSL2	1	1	242.534	334.5	1.7e-05	8062	4198.25
EMILIN1	3	EMILIN2	1	1	242.534	334.5	1.7e-05	8062	4198.25
FLJ10199	1	MRPL12	5	1	242.534	334.5	1.7e-05	8062	4198.25
FLJ22573	3	IGFL1	1	1	242.534	334.5	1.7e-05	8062	4198.25
FZD3	3	GIPC3	1	1	242.534	334.5	1.7e-05	8062	4198.25
HACL1	1	ZMYND19	6	1	242.534	334.5	1.7e-05	8062	4198.25
HAMP	1	SLC40A1	5	1	242.534	334.5	1.7e-05	8062	4198.25
LEFTY1	1	NODAL	3	1	242.534	334.5	1.7e-05	8062	4198.25
MEOX1	3	PAX1	2	1	242.534	334.5	1.7e-05	8062	4198.25
MYH6	3	MYL7	1	1	242.534	334.5	1.7e-05	8062	4198.25
NDP	3	TM4SF12	1	1	242.534	334.5	1.7e-05	8062	4198.25
SCAMP5	1	SLC9A7	3	1	242.534	334.5	1.7e-05	8062	4198.25
ZIC4	1	ZNF598	4	1	242.534	334.5	1.7e-05	8062	4198.25
FGF23	17	FGFR1	119	6	64.6706	5755	0	2644.5	4199.75
CPSF2	8	CSTF2	29	2	64.6508	5756	0	2644.5	4200.25
FLT1	37	PGF	6	2	64.5834	5757	0	2644.5	4200.75
TAF10	81	TAF3	6	3	64.5728	5758	0	2644.5	4201.25
CTSL1	24	SERPINB13	9	2	64.5161	5785	0	2644.5	4214.75
IL2RG	36	IL4	14	3	64.4685	5786	0	2644.5	4215.25
FZD8	18	WNT2	12	2	64.3823	5801	0	2644.5	4222.75
ARHGEF11	32	PLXNB3	16	3	64.3795	5802	0	2644.5	4223.25
FGF2	51	FGFBP1	10	3	64.3351	5803	0	2644.5	4223.75
FGF17	17	FGFR1	119	6	64.29	5804	0	2644.5	4224.25
CDK4	254	CDKN2B	22	10	64.2291	5814	0	2644.5	4229.25
CSF2RB	46	IL3	11	3	64.1877	5815	0	2644.5	4229.75
BET1L	8	STX5A	29	2	64.1831	5816	0	2644.5	4230.25
LAIR1	8	PTPN6	178	5	64.0726	5837	0	2644.5	4240.75
LIG4	28	LOC389901	8	2	64.0513	5838	0	2644.5	4241.25
IFNAR1	41	STAT2	34	5	64.0197	5839	0	2644.5	4241.75
RASSF2	8	STK3	28	2	64.0184	5840	0	2644.5	4242.25
BIRC5	53	CDCA8	17	4	63.9908	5852	0	2644.5	4248.25
E2F1	168	RB1	385	34	63.9501	5853	0	2644.5	4248.75
EIF4B	87	PAIP1	65	10	63.9413	5854	0	2644.5	4249.25
ACAA2	1	SCP2	6	1	235.7	360	1.8e-05	8139.5	4249.75
ADIPOQ	2	ADIPOR2	2	1	235.7	360	1.8e-05	8139.5	4249.75
AMIGO1	2	AMIGO2	3	1	235.7	360	1.8e-05	8139.5	4249.75
CHRNA1	5	CHRNE	1	1	235.7	360	1.8e-05	8139.5	4249.75
ERCC3	43	GTF2H5	12	3	63.9256	5855	0	2644.5	4249.75
FBLIM1	3	FERMT2	1	1	235.7	360	1.8e-05	8139.5	4249.75
FLJ22595	3	FLJ38968	2	1	235.7	360	1.8e-05	8139.5	4249.75
HCFC1R1	2	HMP19	3	1	235.7	360	1.8e-05	8139.5	4249.75
IBRDC3	5	UCKL1	1	1	235.7	360	1.8e-05	8139.5	4249.75
KCNA10	1	POMP	5	1	235.7	360	1.8e-05	8139.5	4249.75
LRRC4C	2	NTNG1	2	1	235.7	360	1.8e-05	8139.5	4249.75
PIP5K3	2	RAB9P40	2	1	235.7	360	1.8e-05	8139.5	4249.75
SLC3A1	1	SLC7A8	4	1	235.7	360	1.8e-05	8139.5	4249.75
TRD@	4	TRG@	1	1	235.7	360	1.8e-05	8139.5	4249.75
CAB39L	9	STK11	57	3	63.8964	5856	0	2644.5	4250.25
ARF3	15	ARFIP2	16	2	63.8877	5857	0	2644.5	4250.75
TNFRSF11B	9	TNFSF10	25	2	63.8551	5874	0	2644.5	4259.25
NCOA6IP	28	TBL1X	164	9	63.7949	5875	0	2644.5	4259.75
FZD4	18	WNT2	12	2	63.7901	5876	0	2644.5	4260.25
INADL	34	MPP5	15	3	63.7666	5877	0	2644.5	4260.75
ECG2	14	MRPS12	8	2	91.3822	2953	1e-06	5571	4262
CDK5	88	CDK5R1	42	8	63.7353	5893	0	2644.5	4268.75
ANXA1	26	S100A11	9	2	63.7253	5894.5	0	2644.5	4269.5
FKBP6	10	HSPA2	24	2	63.7253	5894.5	0	2644.5	4269.5
DLGAP4	25	SYNGAP1	20	3	63.7238	5896	0	2644.5	4270.25
F8	23	VWF	22	3	63.7236	5897	0	2644.5	4270.75
CYFIP1	20	NCKAP1	26	3	63.6947	5898	0	2644.5	4271.25
MYBPC3	11	MYH9	47	3	63.6945	5899	0	2644.5	4271.75
PRKAA2	91	PRKAG2	51	9	63.6409	5901	0	2644.5	4272.75
PSMC4	50	PSMD10	56	7	63.6083	5914	0	2644.5	4279.25
PQBP1	20	WBP11	27	3	63.5949	5915	0	2644.5	4279.75
FGF5	13	FGFR3	110	5	63.5763	5916	0	2644.5	4280.25
DIXDC1	4	NDEL1	56	2	63.5642	5917	0	2644.5	4280.75
IGF1	32	IGFBP3	89	7	63.5507	5918	0	2644.5	4281.25
CPM	3	EGF	76	2	63.5001	5920.5	0	2644.5	4282.5
KIAA0252	13	LOC123169	18	2	63.5001	5920.5	0	2644.5	4282.5
BIRC6	24	PRSS25	21	3	63.481	5937	0	2644.5	4290.75
ABHD5	2	PLIN1	2	1	229.414	380.5	1.9e-05	8213.5	4297
APLF	4	IRX5	1	1	229.414	380.5	1.9e-05	8213.5	4297
C3orf34	2	RABL2B	2	1	229.414	380.5	1.9e-05	8213.5	4297
CA6	1	FCGRT	5	1	229.414	380.5	1.9e-05	8213.5	4297
CAPZA2	3	CAPZA3	2	1	229.414	380.5	1.9e-05	8213.5	4297
CEACAM3	4	CSNK1A1L	1	1	229.414	380.5	1.9e-05	8213.5	4297
CLDN11	2	TSPAN3	2	1	229.414	380.5	1.9e-05	8213.5	4297
CPSF4	4	SLC12A9	1	1	229.414	380.5	1.9e-05	8213.5	4297
DUOX1	2	TPO	2	1	229.414	380.5	1.9e-05	8213.5	4297
FBXO38	2	KLF7	2	1	229.414	380.5	1.9e-05	8213.5	4297
HERC4	1	HERC6	4	1	229.414	380.5	1.9e-05	8213.5	4297
IL27	1	IL27RA	6	1	229.414	380.5	1.9e-05	8213.5	4297
LCN1	5	LIMR	1	1	229.414	380.5	1.9e-05	8213.5	4297
MCTS1	5	SLC35B2	1	1	229.414	380.5	1.9e-05	8213.5	4297
MFN2	3	RGAG4	2	1	229.414	380.5	1.9e-05	8213.5	4297
P2RX2	3	P2RX3	1	1	229.414	380.5	1.9e-05	8213.5	4297
PTGER1	4	PTGER3	1	1	229.414	380.5	1.9e-05	8213.5	4297
TP53RK	8	TPRKB	1	1	229.414	380.5	1.9e-05	8213.5	4297
FLNC	45	SGCD	5	2	63.3406	5956.5	0	2644.5	4300.5
CRY2	31	CSNK1E	118	8	63.3341	5958	0	2644.5	4301.25
CDK6	67	CDKN2A	124	12	63.2207	5981	0	2644.5	4312.75
ORC3L	37	ORC4L	38	5	63.1913	5982	0	2644.5	4313.25
AMPH	36	AP2A2	26	4	63.1358	5983	0	2644.5	4313.75
GRIP2	7	PPFIA1	34	2	63.088	6000	0	2644.5	4322.25
MAP3K8	47	TNIP2	20	4	63.0726	6001	0	2644.5	4322.75
DNMT1	68	UHRF1	22	5	63.0425	6002	0	2644.5	4323.25
CDC42BPA	11	LIMK1	46	3	63.004	6003	0	2644.5	4323.75
RPS27A	113	UCHL3	13	5	62.9929	6004	0	2644.5	4324.25
CTSG	29	SERPINA3	32	4	62.9871	6005	0	2644.5	4324.75
CSPG6	76	STAG1	28	6	62.9865	6006	0	2644.5	4325.25
CAMK1	24	NOS1	60	5	62.9582	6012	0	2644.5	4328.25
CRB3	7	INADL	34	2	62.9317	6013	0	2644.5	4328.75
FANCL	75	KIAA1596	95	11	62.8267	6040	0	2644.5	4342.25
CCL2	30	MMP8	8	2	62.8074	6041.5	0	2644.5	4343
RRM1	15	RRM2B	15	2	62.8074	6041.5	0	2644.5	4343
ASF1A	62	HIRA	24	5	62.7955	6043	0	2644.5	4343.75
C1orf48	6	MIS12	38	2	62.7765	6044	0	2644.5	4344.25
ITGA6	37	ITGB4	40	5	62.7705	6045	0	2644.5	4344.75
EFNA1	27	EPHB1	20	3	62.7695	6046	0	2644.5	4345.25
AMIGO	2	AMIGO3	3	1	223.605	409.5	2e-05	8292.5	4351
ANO8	1	COQ9	2	1	223.605	409.5	2e-05	8292.5	4351
ARSE	4	C19orf6	1	1	223.605	409.5	2e-05	8292.5	4351
C14orf103	2	WDR45	3	1	223.605	409.5	2e-05	8292.5	4351
C14orf48	2	SKA1	3	1	223.605	409.5	2e-05	8292.5	4351
C6orf66	1	DKFZP564J0123	5	1	223.605	409.5	2e-05	8292.5	4351
CALB1	6	IMPA1	1	1	223.605	409.5	2e-05	8292.5	4351
CIAO1	5	FAM96B	1	1	223.605	409.5	2e-05	8292.5	4351
CTSH	4	SFTPB	1	1	223.605	409.5	2e-05	8292.5	4351
DKFZp451J1719	3	THOC3	1	1	223.605	409.5	2e-05	8292.5	4351
EFHD1	5	THH	1	1	223.605	409.5	2e-05	8292.5	4351
EMID1	2	EMID2	3	1	223.605	409.5	2e-05	8292.5	4351
GNRH2	5	GNRHR2	1	1	223.605	409.5	2e-05	8292.5	4351
IL17RB	5	IL25	1	1	223.605	409.5	2e-05	8292.5	4351
IL9	1	IL9R	6	1	223.605	409.5	2e-05	8292.5	4351
KNTC1	3	ZWILCH	2	1	223.605	409.5	2e-05	8292.5	4351
LEFTY2	1	NODAL	3	1	223.605	409.5	2e-05	8292.5	4351
MED13	4	MED13L	1	1	223.605	409.5	2e-05	8292.5	4351
MRPL12	5	TMEM51	1	1	223.605	409.5	2e-05	8292.5	4351
ODF1	5	SPAG4	1	1	223.605	409.5	2e-05	8292.5	4351
PIP3-E	4	PSCD4	1	1	223.605	409.5	2e-05	8292.5	4351
PSCD1	6	PSCDBP	1	1	223.605	409.5	2e-05	8292.5	4351
PTGER2	3	PTGES	2	1	223.605	409.5	2e-05	8292.5	4351
RELL1	3	RELT	2	1	223.605	409.5	2e-05	8292.5	4351
CCND1	133	CDK4	254	24	62.7256	6058	0	2644.5	4351.25
C20orf178	13	PDCD6IP	71	4	62.7243	6059	0	2644.5	4351.75
AOF2	100	ZNF217	21	6	62.686	6060	0	2644.5	4352.25
FGF9	18	FGFR1	119	6	62.6487	6061	0	2644.5	4352.75
CSF1	10	CSF1R	25	2	62.6224	6062	0	2644.5	4353.25
FGF4	18	FGFR1	119	6	62.6192	6063	0	2644.5	4353.75
DMC1	68	RAD51	171	14	62.6114	6079	0	2644.5	4361.75
FGF8	18	FGFR1	119	6	62.5837	6080	0	2644.5	4362.25
AGT	20	AGTR1	25	3	62.578	6081	0	2644.5	4362.75
MLLT4	59	PVRL4	4	2	62.5611	6082.5	0	2644.5	4363.5
ORC5L	41	ORC6L	36	5	62.5213	6084	0	2644.5	4364.25
DTNBP1	57	FLJ20366	4	2	62.5	6085	0	2644.5	4364.75
KIAA0831	7	PIK3C3	17	2	88.1304	3175	1e-06	5571	4373
KLK2	20	SERPINA5	27	3	62.4697	6106	0	2644.5	4375.25
GNB2	26	GNG7	9	2	62.4695	6107	0	2644.5	4375.75
KDR	75	VEGFC	7	3	62.4561	6108	0	2644.5	4376.25
ERCC2	22	ERCC3	43	4	62.3738	6109	0	2644.5	4376.75
APP	179	HSD17B10	3	3	62.3618	6121	0	2644.5	4382.75
AMFR	57	UBE2G2	26	5	62.3278	6122	0	2644.5	4383.25
ACTA2	53	TPM4	28	5	62.3183	6123	0	2644.5	4383.75
BUB1B	42	CDC20	116	9	62.3093	6124	0	2644.5	4384.25
DTNB	21	HMG20A	12	2	62.2875	6125.5	0	2644.5	4385
RAN	121	RANGNRF	2	2	62.2875	6125.5	0	2644.5	4385
NLGN1	7	NRXN1	34	2	62.2573	6127	0	2644.5	4385.75
CCNE1	95	FBXW7	51	9	62.1669	6141	0	2644.5	4392.75
AOF1	8	BAP1	31	2	62.137	6142.5	0	2644.5	4393.5
TEP1	5	TERT	46	2	62.137	6142.5	0	2644.5	4393.5
LDB1	31	LMO4	31	4	62.1112	6157	0	2644.5	4400.75
HUS1B	5	RAD9A	50	2	62.0771	6158	0	2644.5	4401.25
KLK2	20	SERPINF2	27	3	62.0681	6159	0	2644.5	4401.75
MAP3K7IP1	76	MAP3K7IP2	95	11	62.0504	6160	0	2644.5	4402.25
[truncated: 78,981 more rows]
