# Supplementary material for: Inferring high-confidence human protein-protein interactions
Source: BMC Bioinformatics. 2012 May 4;13:79. doi: 10.1186/1471-2105-13-79 (PMC3416704; doi:10.1186/1471-2105-13-79)
Supplement: Additional file 4 — Occurrence Ranked PPI data. This tab-delimited file contains the aggregated PPI data set with the corresponding occurrence ranking. [file 1471-2105-13-79-S4.txt]

Protein i	O_i	Protein j	O_j	O_ij
MDM2	466	TP53	1097	130
TP53	1097	UBC	1899	64
HBA2	68	HBB	76	59
CBL	414	EGFR	626	46
CBL	414	GRB2	916	44
FANCA	217	FANCG	143	43
EGFR	626	UBC	1899	41
BRCA2	199	RAD51	171	40
HIF1A	207	VHL	351	39
HRAS	164	RAF1	281	38
SNAP25	131	STX1A	183	37
MAX	145	MYC	382	36
BARD1	109	BRCA1	448	35
GRB2	916	SHC1	317	35
CDH1	167	CTNNB1	470	34
E2F1	168	RB1	385	34
GRB2	916	SOS1	125	32
CCNA2	109	CDK2	286	31
EGF	76	EGFR	626	31
NFKBIA	231	RELA	314	30
SMAD2	448	SMAD4	324	30
CCNT1	77	CDK9	188	29
EGFR	626	GRB2	916	29
EP300	617	TP53	1097	29
HDAC1	708	SIN3A	281	29
CCNB1	94	CDC2	169	28
EIF4E	145	EIF4EBP1	96	28
HDAC1	708	RB1	385	28
TSC1	87	TSC2	109	28
CDKN1A	198	PCNA	301	27
FANCA	217	FANCC	129	27
FRAP1	120	raptor	58	27
IKBKB	191	IKBKG	388	27
BAD	116	BCL2L1	175	26
IGF2	128	IGFBP3	89	26
EIF4E	145	EIF4G1	153	25
HDAC1	708	SP1	313	25
CCND1	133	CDK4	254	24
CCNE1	95	CDK2	286	24
CDC20	116	MAD2L1	70	24
IGF2	128	IGFALS	64	24
CHUK	193	IKBKB	191	23
CHUK	193	IKBKG	388	23
FOS	197	JUN	321	23
IGFALS	64	IGFBP3	89	23
SMAD3	401	SMAD4	324	23
CDK2	286	CDKN1A	198	22
HDAC1	708	RBBP4	180	22
PAK1	150	RAC1	240	22
ESR1	541	NCOA1	245	21
HDAC1	708	HDAC2	362	21
JUN	321	MAPK8	178	21
PTK2	199	SRC	561	21
APC	173	CTNNB1	470	20
ATM	249	BRCA2	199	20
IRAK1	100	TRAF6	522	20
STX1A	183	VAMP2	101	20
ATM	249	CDK4	254	19
BRCA2	199	CDK4	254	19
CUL1	190	RBX1	121	19
EIF4G1	153	PABPC1	160	19
FANCA	217	FANCF	83	19
FEN1	43	PCNA	301	19
ATM	249	BRCA1	448	18
ATM	249	TP53	1097	18
CREB1	142	CREBBP	547	18
CUL2	84	VHL	351	18
SNAP25	131	VAMP2	101	18
STX1A	183	STXBP1	71	18
TCEB1	78	VHL	351	18
EIF4A1	85	EIF4G1	153	17
MAP3K7	132	MAP3K7IP2	95	17
NFKB1	227	RELA	314	17
BIRC4	113	DIABLO	48	16
BRCA1	448	BRCA2	199	16
CBL	414	CRKL	113	16
CDC42	282	WAS	112	16
CDK2	286	CDKN1B	136	16
CDK4	254	CDKN2A	124	16
DDB1	166	DDB2	49	16
HIF1A	207	UBC	1899	16
INSR	155	SHC1	317	16
MAP2K1	92	RAF1	281	16
MDM2	466	UBC	1899	16
PTK2	199	PXN	130	16
ATM	249	RAD51	171	15
BAX	75	BCL2	203	15
BCAR1	129	PTK2	199	15
CASP8	188	FADD	109	15
CBL	414	FYN	423	15
CBL	414	PIK3R1	359	15
CDKN2A	124	MDM2	466	15
CUL1	190	SKP1A	132	15
FADD	109	FAS	86	15
FRAP1	120	RPS6KB1	95	15
HDAC3	247	NCOR2	208	15
IGF2	128	IGFBP2	20	15
IGF2	128	IGFBP5	50	15
KEAP1	78	NFE2L2	71	15
MAP3K7	132	MAP3K7IP1	76	15
NFE2L2	71	UBC	1899	15
RXRA	216	VDR	147	15
SKP1A	132	SKP2	118	15
SNAP25	131	SYT5	48	15
STX1A	183	SYT5	48	15
SYT5	48	VAMP2	101	15
TCEB2	51	VHL	351	15
TNFRSF1A	184	TRADD	100	15
TNPO1	45	ZFP36	39	15
TRAF6	522	UBC	1899	15
AKT1	301	PDPK1	86	14
ATM	249	DMC1	68	14
BCL2	203	BCL2L11	68	14
BCL2	203	BID	69	14
BRCA1	448	BRIP1	24	14
BRCA2	199	DMC1	68	14
CDH1	167	CTNND1	75	14
CDK4	254	DMC1	68	14
CDK4	254	RAD51	171	14
CREBBP	547	NCOA3	202	14
CREBBP	547	TP53	1097	14
DMC1	68	RAD51	171	14
EGFR	626	ERBB2	199	14
HDAC1	708	TP53	1097	14
IGFALS	64	IGFBP5	50	14
JAK2	205	STAT1	221	14
JAK2	205	STAT3	262	14
MDM4	75	TP53	1097	14
NTRK1	82	SHC1	317	14
PPARBP	621	PPARG	144	14
PPP2CA	188	PPP2R1A	203	14
RENT1	63	UPF2	59	14
SUMO1	257	UBE2I	293	14
ABL1	370	CRK	279	13
AR	371	NCOA4	24	13
AXIN1	89	GSK3B	188	13
BAX	75	BCL2L1	175	13
BCAR1	129	CRK	279	13
BRCA1	448	RAD51	171	13
CCNC	160	CDK8	226	13
CDK8	226	MED6	184	13
CRSP6	193	MGC5309	242	13
DICER1	63	EIF2C2	105	13
DICER1	63	TARBP2	63	13
ESR1	541	NCOA3	202	13
ESR1	541	PPARBP	621	13
FANCA	217	FANCE	80	13
FANCA	217	FANCL	75	13
FANCC	129	FANCE	80	13
FANCF	83	FANCG	143	13
G22P1	142	XRCC5	135	13
GRB2	916	PTPN11	201	13
HDAC2	362	SIN3A	281	13
HDAC3	247	NCOR1	243	13
HLA-DRA	31	HLA-DRB1	19	13
JAK1	132	STAT3	262	13
RIPK1	138	UBC	1899	13
SKI	72	SMAD4	324	13
SMARCA4	231	SMARCC1	101	13
SRC	561	STAT3	262	13
TBL1X	164	TBL1XR1	144	13
ARNT	63	HIF1A	207	12
ATR	106	TP53	1097	12
AXIN1	89	CTNNB1	470	12
BCL2L11	68	MCL1	83	12
BCL2L1	175	BCL2L11	68	12
BIRC2	72	TRAF2	349	12
BLM	87	TOP3A	44	12
BRCA1	448	CDK4	254	12
BTRC	139	CUL1	190	12
BTRC	139	SKP1A	132	12
CBL	414	EGF	76	12
CBL	414	SH3KBP1	86	12
CBL	414	SPRY2	48	12
CCND1	133	CDKN1A	198	12
CDC20	116	CDC27	119	12
CDC42	282	PAK1	150	12
CDK6	67	CDKN2A	124	12
CDK8	226	MED12	211	12
CDK8	226	MGC5309	242	12
CDK8	226	PPARBP	621	12
CDT1	70	GMNN	37	12
CHUK	193	NFKBIA	231	12
CREBBP	547	NCOA1	245	12
CRSP6	193	PPARBP	621	12
CTNNB1	470	LEF1	44	12
CTNNB1	470	PSEN1	131	12
CTNNB1	470	UBC	1899	12
EGFR	626	SHC1	317	12
EIF4A1	85	EIF4E	145	12
EIF4A2	96	EIF4G1	153	12
EIF4B	87	PABPC1	160	12
EIF4EBP1	96	MTOR	48	12
ELK1	64	MAPK3	213	12
EP300	617	HIF1A	207	12
ESR1	541	NCOA2	164	12
ESR1	541	SRC	561	12
FYN	423	SHC1	317	12
HDAC1	708	MTA2	79	12
ITGA2B	29	ITGB3	74	12
MAPK12	39	MAPT	147	12
MCM4	72	MCM7	128	12
MDM2	466	MDM4	75	12
MED6	184	MGC5309	242	12
MLH1	155	PMS2	58	12
PABPC1	160	PAIP1	65	12
PPARBP	621	THRAP5	175	12
PRKAA1	87	PRKAB1	208	12
RAN	121	RANBP1	33	12
RHOA	150	RTKN	20	12
RIPK1	138	TRAF2	349	12
SMAD1	250	SMAD4	324	12
SMARCA4	231	SMARCB1	92	12
SP1	313	TP53	1097	12
APAF1	39	CASP9	82	11
ATM	249	CHEK2	79	11
AVO3	21	FRAP1	120	11
BAD	116	BCL2	203	11
BIRC4	113	CASP9	82	11
BRCA1	448	RBBP8	45	11
C17orf31	40	C1orf16	40	11
C17orf31	40	EST1B	39	11
C1orf16	40	EST1B	39	11
CASP8	188	RIPK1	138	11
CD4	57	LCK	230	11
CDC25C	85	CHEK1	86	11
CDK8	226	CRSP2	183	11
CDK8	226	CRSP3	178	11
CDK8	226	CRSP6	193	11
CDK8	226	THRAP4	181	11
CDK8	226	THRAP5	175	11
CFTR	69	SLC9A3R1	82	11
CREBBP	547	RELA	314	11
CRSP2	183	PPARBP	621	11
CRSP3	178	PPARBP	621	11
CRY1	38	PER2	37	11
CSNK2A1	270	CSNK2B	116	11
CTNNB1	470	GSK3B	188	11
CUL1	190	SKP2	118	11
CUL3	64	KEAP1	78	11
DICER1	63	EIF2C1	70	11
EED	50	EZH2	81	11
EGFR	626	PLCG1	280	11
EGFR	626	STAT1	221	11
EIF4A1	85	PABPC1	160	11
EIF4A1	85	PAIP1	65	11
EIF4A2	96	EIF4E	145	11
EIF4A2	96	PABPC1	160	11
EIF4B	87	EIF4E	145	11
EP300	617	NCOA3	202	11
EP300	617	RELA	314	11
FANCA	217	KIAA1596	95	11
FANCC	129	FANCG	143	11
FANCL	75	KIAA1596	95	11
FGF1	41	FGFR1	119	11
FGF2	51	FGFR1	119	11
GH1	97	GHR	56	11
GRIN1	88	GRIN2A	59	11
GTF2B	82	TBP	222	11
HDAC1	708	SAP30	75	11
HDAC3	247	TBL1X	164	11
IGF2	128	IGFBP1	15	11
IGF2	128	IGFBP4	21	11
IGF2	128	IGFBP6	15	11
IKBKB	191	NFKBIA	231	11
JAK1	132	STAT1	221	11
KPNB1	120	RAN	121	11
LCK	230	SHC1	317	11
MAP2K1	92	MAPK1	311	11
MAP3K7IP1	76	MAP3K7IP2	95	11
MAPK14	225	MAPKAPK2	57	11
MCM2	114	MCM7	128	11
MDM2	466	RPL11	28	11
MED12	211	MGC5309	242	11
MED12	211	PPARBP	621	11
MED4	172	MGC5309	242	11
MED8	151	MGC5309	242	11
MGC5309	242	PPARBP	621	11
NCOR1	243	TBL1X	164	11
NCOR2	208	TBL1X	164	11
NRP1	42	VEGF	30	11
PPARBP	621	THRA	104	11
PPARBP	621	THRAP4	181	11
PPARBP	621	VDR	147	11
PPARG	144	RXRA	216	11
PRKAA1	87	PRKAG1	55	11
PRKAA2	91	PRKAG1	55	11
PRKAB1	208	PRKAG1	55	11
PRKDC	177	TP53	1097	11
PTH	27	PTHR1	38	11
PTH	27	PTHR2	35	11
PTHLH	30	PTHR1	38	11
RAF1	281	YWHAZ	547	11
RUVBL1	124	RUVBL2	159	11
SAP30	75	SIN3A	281	11
TNNC1	20	TNNI3	34	11
ACTA1	163	GSN	49	10
AKT1	301	HSPCA	291	10
ANGPT1	12	TEK	41	10
APBB1	84	APP	179	10
ATF2	102	JUN	321	10
ATF2	102	MAPK14	225	10
BAK1	46	MCL1	83	10
BANF1	71	HMGA1	63	10
BANF1	71	PSIP1	27	10
BBC3	29	BCL2L1	175	10
BCL2L1	175	BID	69	10
BIRC4	113	CASP7	84	10
BRCA1	448	DMC1	68	10
C17orf31	40	UPF3A	54	10
C1orf16	40	UPF3A	54	10
CASP8	188	CFLAR	78	10
CCNC	160	PPARBP	621	10
CCND3	53	CDK4	254	10
CDH1	167	CTNNA1	76	10
CDK2	286	RB1	385	10
CDK4	254	CDKN2B	22	10
CDKN1B	136	SKP2	118	10
CRSP2	183	MGC5309	242	10
CRSP3	178	MGC5309	242	10
CRSP9	171	MGC5309	242	10
CRY1	38	PER1	40	10
CRY2	31	PER2	37	10
CSNK1E	118	PER1	40	10
DLG4	186	GRIN2A	59	10
EIF2C2	105	TARBP2	63	10
EIF4A1	85	EIF4B	87	10
EIF4A2	96	EIF4B	87	10
EIF4A2	96	PAIP1	65	10
EIF4B	87	EIF4G1	153	10
EIF4B	87	PAIP1	65	10
EIF4E	145	PABPC1	160	10
EIF4E	145	PAIP1	65	10
EIF4G1	153	PAIP1	65	10
EP300	617	ESR1	541	10
EP300	617	HIST1H3A	207	10
EP300	617	SP1	313	10
ERBB2	199	ERBB3	105	10
ESR1	541	SP1	313	10
ESR2	118	PPARBP	621	10
EST1B	39	UPF3A	54	10
EZH2	81	SUZ12	41	10
FANCE	80	KIAA1596	95	10
FGF19	18	FGFR4	91	10
GRB2	916	KHDRBS1	105	10
GRB2	916	LCP2	86	10
HLA-C	31	KIR2DL1	10	10
HRAS	164	RALGDS	38	10
IL8	37	IL8RA	16	10
INSR	155	PTPN1	85	10
KIAA1596	95	MGC32020	51	10
Kua-UEV	35	UBE2N	106	10
MAP2K1	92	MAPK3	213	10
MAPT	147	MARK1	21	10
MAX	145	MXI1	15	10
MDC1	56	NBS1	57	10
MED25	140	PPARBP	621	10
MED4	172	PPARBP	621	10
MED6	184	PPARBP	621	10
MGC5309	242	THRAP4	181	10
MGC5309	242	THRAP5	175	10
MRE11A	58	NBS1	57	10
NCOR1	243	TBL1XR1	144	10
NFKBIA	231	UBC	1899	10
NPY	44	NPY1R	26	10
NPY	44	NPY2R	26	10
PARK2	119	UBC	1899	10
PRKAA1	87	PRKAB2	70	10
PRKAA2	91	PRKAB1	208	10
PRKAA2	91	PRKAB2	70	10
PRKAB1	208	PRKAG2	51	10
PRKAB2	70	PRKAG1	55	10
PRKAB2	70	PRKAG2	51	10
PRKDC	177	XRCC5	135	10
PTHLH	30	PTHR2	35	10
PTHR1	38	TIP39	20	10
PTHR2	35	TIP39	20	10
RANGAP1	41	SUMO1	257	10
RARA	188	RXRA	216	10
SMAD7	112	TGFBR1	261	10
STAT1	221	TYK2	54	10
SUMO1	257	TP53	1097	10
TGFB1	70	TGFBR2	68	10
TRADD	100	TRAF2	349	10
AKT1	301	ILK	103	9
AOF2	100	HDAC1	708	9
AR	371	NCOA2	164	9
ARHGAP1	40	CDC42	282	9
ARID1A	41	SMARCA4	231	9
BBC3	29	BCL2	203	9
BCAR1	129	SRC	561	9
BIRC4	113	CASP3	220	9
BMP2	40	BMPR1A	42	9
BTRC	139	CTNNB1	470	9
BUB1B	42	CDC20	116	9
CALCRL	25	RAMP1	14	9
CAMK2A	82	MAPT	147	9
CBL	414	SYK	152	9
CCL5	42	CCR5	59	9
CCNA1	86	CDK2	286	9
CCNC	160	MED12	211	9
CCNC	160	MGC5309	242	9
CCND1	133	CDK6	67	9
CCNE1	95	FBXW7	51	9
CDC42	282	IQGAP1	66	9
CDH1	167	JUP	109	9
CDK4	254	RB1	385	9
CDK5	88	MAPT	147	9
CDK8	226	CRSP9	171	9
CDK8	226	MED25	140	9
CGA	31	CGB5	9	9
CHC1	28	RAN	121	9
CHUK	193	MAP3K14	162	9
CREBBP	547	TBL1X	164	9
CREBBP	547	TBL1XR1	144	9
CRSP2	183	MED12	211	9
CRSP3	178	MED12	211	9
CRSP6	193	MED12	211	9
CRSP9	171	PPARBP	621	9
CRY1	38	CSNK1E	118	9
CRY2	31	PER1	40	9
CSNK1E	118	PER2	37	9
CSPG6	76	SMC1L1	255	9
CUL1	190	NEDD8	86	9
CUL1	190	TIP120A	30	9
CUL4A	113	DDB1	166	9
DCP1A	37	DCP2	33	9
DICER1	63	EIF2C3	57	9
DICER1	63	EIF2C4	90	9
DLG4	186	GRIN2B	84	9
DLG4	186	KCNA4	30	9
EEA1	22	RAB5A	56	9
EGFR	626	SRC	561	9
EIF2AK2	67	EIF2S1	50	9
EIF2C1	70	TARBP2	63	9
EIF4EBP1	96	raptor	58	9
F3	16	F7	18	9
FANCC	129	FANCF	83	9
FANCE	80	FANCF	83	9
FGFR3	110	STAT1	221	9
FGFR3	110	STAT3	262	9
FGFR4	91	STAT1	221	9
FGFR4	91	STAT3	262	9
FOXH1	23	SMAD2	448	9
GAB1	62	GRB2	916	9
GAB2	62	GRB2	916	9
GRB2	916	PIK3R1	359	9
GRB2	916	PTK2	199	9
HBA1	15	HBB	76	9
HCK	106	STAT3	262	9
HDAC4	162	MEF2C	61	9
HMGA1	63	PSIP1	27	9
HNF4A	93	PPARBP	621	9
HSPCA	291	NR3C1	256	9
HUS1	34	RAD9A	50	9
IGF1R	110	IRS1	135	9
IKBKG	388	UBC	1899	9
ITGAV	53	ITGB3	74	9
LCK	230	STAT1	221	9
MAD1L1	33	MAD2L1	70	9
MAP2K4	41	MAPK8	178	9
MAP2K6	41	MAPK14	225	9
MAP3K7	132	TAB3	24	9
MAP3K7	132	TRAF6	522	9
MAPK14	225	MAPKAPK3	26	9
MAPT	147	PRKCD	166	9
MAX	145	MXD1	38	9
MDM2	466	USP7	141	9
MED12	211	MED4	172	9
MED12	211	MED6	184	9
MED12	211	THRAP4	181	9
MED12	211	THRAP5	175	9
MRE11A	58	RAD50	51	9
NCOA1	245	RARA	188	9
NCOA1	245	RXRA	216	9
NCOA1	245	TBL1X	164	9
NCOA1	245	TBL1XR1	144	9
NCOA1	245	VDR	147	9
NCOA2	164	TBL1X	164	9
NCOA2	164	TBL1XR1	144	9
NCOA2	164	VDR	147	9
NCOA3	202	TBL1X	164	9
NCOA3	202	TBL1XR1	144	9
NCOA6	146	TBL1X	164	9
NCOA6	146	TBL1XR1	144	9
NCOA6IP	28	TBL1X	164	9
NCOA6IP	28	TBL1XR1	144	9
NCSTN	38	PSEN1	131	9
NFKB1	227	NFKBIA	231	9
NR3C1	256	PPARBP	621	9
PCQAP	133	PPARBP	621	9
PPARBP	621	RARA	188	9
PPARBP	621	RXRA	216	9
PPARBP	621	TBL1X	164	9
PPARBP	621	TBL1XR1	144	9
PRIC285	49	TBL1X	164	9
PRIC285	49	TBL1XR1	144	9
PRKAA1	87	PRKAG2	51	9
PRKAA1	87	PRKAG3	35	9
PRKAA2	91	PRKAG2	51	9
PRKAB1	208	PRKAG3	35	9
PRKAB2	70	PRKAG3	35	9
PRKCD	166	STAT1	221	9
PRKCD	166	STAT3	262	9
RANGAP1	41	UBE2I	293	9
RIPK1	138	TNFRSF1A	184	9
SAE1	23	UBA2	35	9
SKI	72	SMAD3	401	9
SMAD1	250	SMURF1	164	9
SMAD2	448	SMURF2	152	9
SMAD3	401	UBC	1899	9
SMARCD3	36	TBL1X	164	9
SMARCD3	36	TBL1XR1	144	9
TF	28	TFRC	26	9
TNF	77	TNFRSF1B	131	9
TNFRSF1B	131	TRAF2	349	9
TP53	1097	USP7	141	9
TRAF2	349	UBC	1899	9
TSC2	109	YWHAB	288	9
U2AF1	215	U2AF2	242	9
ABL2	35	CRK	279	8
AKT1	301	PRG2	22	8
AMPH	36	DNM1	73	8
ANGPT2	9	TEK	41	8
AOF2	100	RCOR1	55	8
APC	173	AXIN1	89	8
AR	371	CTNNB1	470	8
AR	371	PPARBP	621	8
ARHGDIA	49	RHOA	150	8
ARNTL	36	CLOCK	17	8
ASH2L	72	RBBP5	66	8
ATF2	102	MAPK8	178	8
AURKB	49	INCENP	28	8
BCL3	56	NFKB1	227	8
BCL6	51	NCOR2	208	8
BIRC3	40	TRAF2	349	8
BMP4	34	BMPR1A	42	8
BRCA1	448	ESR1	541	8
BRCA1	448	UBE2D1	162	8
BRCA2	199	FLJ21816	24	8
BTK	118	GTF2I	62	8
CAMK2G	48	STAT1	221	8
CASP10	44	CASP8	188	8
CBFB	33	RUNX1	75	8
CBX5	133	TRIM28	103	8
CCK	21	CCKAR	10	8
CCK	21	CCKBR	15	8
CCNA2	109	CDKN1B	136	8
CCNC	160	CRSP2	183	8
CCNC	160	CRSP3	178	8
CCNC	160	CRSP6	193	8
CCNC	160	CRSP9	171	8
CCNC	160	MED4	172	8
CCNC	160	MED6	184	8
CCNC	160	THRAP4	181	8
CCNC	160	THRAP5	175	8
CCND1	133	CDKN1B	136	8
CCNE1	95	CDKN1B	136	8
CD40	68	TRAF3	77	8
CD86	18	CTLA4	28	8
CDC16	72	CDC27	119	8
CDC25C	85	CDK1	171	8
CDK2	286	CDKN3	16	8
CDK4	254	CDKN1B	136	8
CDK5	88	CDK5R1	42	8
CDK8	226	CRSP7	146	8
CDK8	226	MED4	172	8
CFL1	58	LIMK1	46	8
CHUK	193	RELA	314	8
CREBBP	547	EP300	617	8
CREBBP	547	NCOA2	164	8
CRK	279	RAPGEF1	40	8
CRKL	113	RAPGEF1	40	8
CRSP2	183	CRSP3	178	8
CRSP2	183	CRSP6	193	8
CRSP2	183	CRSP9	171	8
CRSP2	183	MED4	172	8
CRSP2	183	MED6	184	8
CRSP2	183	THRAP4	181	8
CRSP2	183	THRAP5	175	8
CRSP3	178	CRSP6	193	8
CRSP3	178	CRSP9	171	8
CRSP3	178	MED4	172	8
CRSP3	178	MED6	184	8
CRSP3	178	THRAP4	181	8
CRSP3	178	THRAP5	175	8
CRSP6	193	CRSP9	171	8
CRSP6	193	MED4	172	8
CRSP6	193	MED6	184	8
CRSP6	193	THRAP4	181	8
CRSP6	193	THRAP5	175	8
CRSP7	146	PPARBP	621	8
CRSP9	171	MED12	211	8
CRSP9	171	MED4	172	8
CRSP9	171	MED6	184	8
CRSP9	171	THRAP4	181	8
CRSP9	171	THRAP5	175	8
CRY2	31	CSNK1E	118	8
CSPG6	76	RAD21	45	8
CTNNA1	76	CTNNB1	470	8
CTNNB1	470	MUC1	50	8
CTNNB1	470	TCF4	55	8
CTNNB1	470	TCF7L2	22	8
DFFA	34	DFFB	10	8
E2F1	168	UBC	1899	8
EIF2C3	57	TARBP2	63	8
EIF2C4	90	TARBP2	63	8
EIF4EBP1	96	FRAP1	120	8
ELK1	64	MAPK1	311	8
EP300	617	HIST1H4A	134	8
EP300	617	NCOA1	245	8
EP300	617	SMAD3	401	8
ESR1	541	HSPCA	291	8
FADD	109	TRADD	100	8
FANCE	80	FANCG	143	8
FANCF	83	KIAA1596	95	8
FANCG	143	FANCL	75	8
FANCG	143	KIAA1596	95	8
GAB1	62	PTPN11	201	8
GAB2	62	PTPN11	201	8
GADD45A	41	PCNA	301	8
GAL	21	GALR1	8	8
GNB1	2280	GNGT1	2248	8
GRAP2	55	LCP2	86	8
GTF2A1	45	TBP	222	8
HDAC1	708	RBBP7	137	8
HDAC1	708	RELA	314	8
HDAC2	362	RBBP4	180	8
HDAC2	362	SP1	313	8
HDAC3	247	TBL1XR1	144	8
HRAS	164	SOS1	125	8
HSPA4	144	STUB1	135	8
HSPCA	291	RAF1	281	8
HSPCA	291	STUB1	135	8
IFNAR1	41	TYK2	54	8
IKBKG	388	RIPK1	138	8
IL10	11	IL10RA	12	8
IL8	37	IL8RB	55	8
INPP5D	46	SHC1	317	8
INSR	155	IRS1	135	8
IRS1	135	PIK3R1	359	8
ITGA6	37	ITGB1	142	8
JAK2	205	STAT5A	84	8
JUN	321	UBC	1899	8
LCK	230	PTPN6	178	8
LCK	230	PTPRC	68	8
MAGOH	34	RBM8A	35	8
MAP3K7IP1	76	TAB3	24	8
MAPK11	47	MAPKAPK2	57	8
MAPK11	47	MAPKAPK3	26	8
MAPK1	311	STAT3	262	8
MAPK3	213	STAT3	262	8
MAPK8	178	STAT3	262	8
MAPK8	178	TP53	1097	8
MAPT	147	PHKG1	11	8
MCM2	114	MCM6	79	8
MDM2	466	RPL5	40	8
MED12	211	MED8	151	8
MED12	211	THRAP6	122	8
MED25	140	MED6	184	8
MED25	140	MGC5309	242	8
MED31	163	MGC5309	242	8
MED4	172	MED6	184	8
MED4	172	THRAP4	181	8
MED4	172	THRAP5	175	8
MED6	184	THRAP4	181	8
MED6	184	THRAP5	175	8
MED6	184	THRAP6	122	8
MED8	151	PPARBP	621	8
MGC5309	242	PCQAP	133	8
MGC5309	242	TRFP	107	8
MSH2	57	MSH6	34	8
MYC	382	TRRAP	74	8
MYD88	63	TLR4	43	8
NCBP1	32	NCBP2	18	8
NCF2	37	NCF4	22	8
NCOA2	164	RXRA	216	8
NCOR1	243	RUNX1T1	64	8
NOTCH1	93	UBC	1899	8
NPY1R	26	PYY	33	8
NPY2R	26	PYY	33	8
NPY	44	NPY5R	23	8
NPY	44	PPYR1	24	8
NPY5R	23	PYY	33	8
NR1H2	40	PPARBP	621	8
NR1I3	24	PPARBP	621	8
NRIP1	94	RARA	188	8
OCLN	37	TJP1	76	8
PCNA	301	POLD3	17	8
PDGFRB	116	RASA1	107	8
PPARBP	621	THRAP6	122	8
PPY	29	PPYR1	24	8
PPYR1	24	PYY	33	8
PRKAA2	91	PRKAG3	35	8
RAF1	281	RAP1A	69	8
RBBP4	180	SIN3A	281	8
RPA1	83	RPA2	85	8
RPA2	85	RPA3	36	8
SFRS1	253	U2AF1	215	8
SKI	72	SMAD2	448	8
SMAD4	324	SMAD5	72	8
SMAD7	112	SMURF1	164	8
SMAD7	112	SMURF2	152	8
SMARCA4	231	SMARCE1	85	8
SNAP23	70	STX4A	40	8
TCEB1	78	TCEB2	51	8
TERF1	154	TNKS	25	8
TERF2	216	TERF2IP	24	8
TGFB3	21	TGFBR2	68	8
THRAP4	181	THRAP5	175	8
TNF	77	TNFRSF1A	184	8
TP53	1097	UBE2I	293	8
ABI1	79	ABL1	370	7
ABI1	79	EPS8	41	7
ACD	17	POT1	52	7
ACTA1	163	GC	23	7
ACVR1B	36	ACVR2	21	7
ADRM1	41	UCHL5	84	7
AHR	57	AIP	25	7
AHR	57	ARNT	63	7
AKT1	301	AKT2	42	7
AMFR	57	VCP	117	7
APC	173	JUP	109	7
APP	179	PSEN1	131	7
ARHGAP1	40	RHOA	150	7
ARHGDIA	49	RAC1	240	7
ATF3	47	JUN	321	7
ATM	249	BLM	87	7
AURKB	49	BIRC5	53	7
BAD	116	RPS6KA1	70	7
BAK1	46	BCL2L1	175	7
BCL2L1	175	BIK	22	7
BCR	84	GRB2	916	7
CAB39	24	STK11	57	7
CASP8	188	FAS	86	7
CBL	414	CRK	279	7
CBX5	133	CHAF1A	98	7
CCNC	160	MED8	151	7
CD22	27	PTPN6	178	7
CD27	13	CD70	7	7
CD3Z	28	PAK2	113	7
CD40	68	TRAF2	349	7
CDC25A	53	CHEK1	86	7
CDC25C	85	PLK1	179	7
CDC27	119	FZR1	37	7
CDK4	254	CDKN1A	198	7
CDK6	67	CDKN2C	29	7
CDK8	226	MED8	151	7
CDK8	226	PCQAP	133	7
CDK9	188	CTDSPL	8	7
CDKN1A	198	UBC	1899	7
CGA	31	CGB	9	7
CKS1B	21	SKP2	118	7
CREB3	25	HCFC1	76	7
CREBBP	547	ESR1	541	7
CREBBP	547	HIF1A	207	7
CRK	279	DOCK1	41	7
CRK	279	EGFR	626	7
CRSP2	183	CRSP7	146	7
CRSP3	178	CRSP7	146	7
CRSP6	193	CRSP7	146	7
CRSP6	193	MED25	140	7
CRSP6	193	THRAP6	122	7
CRSP7	146	CRSP9	171	7
CRSP7	146	MED12	211	7
CRSP7	146	MED25	140	7
CRSP7	146	MED4	172	7
CRSP7	146	MED6	184	7
CRSP7	146	MED8	151	7
CRSP7	146	MGC5309	242	7
CRSP7	146	PCQAP	133	7
CRSP7	146	THRAP4	181	7
CRSP7	146	THRAP5	175	7
CRSP8	102	MGC5309	242	7
CRSP8	102	PPARBP	621	7
CSF2	18	CSF2RA	16	7
CSNK2A1	270	TP53	1097	7
CSNK2A2	113	CSNK2B	116	7
CSNK2B	116	RPL5	40	7
CUL2	84	RBX1	121	7
CUL4A	113	DDB2	49	7
CXCL1	17	IL8RB	55	7
CXCL2	13	IL8RB	55	7
CXCL3	9	IL8RB	55	7
CXCL5	14	IL8RB	55	7
CXCL6	15	IL8RB	55	7
DAXX	136	PML	137	7
DDX58	21	KIAA1271	24	7
DKC1	17	TERT	46	7
DLG4	186	GRIN1	88	7
DOCK1	41	RAC1	240	7
E2F1	168	TFDP1	27	7
EGFR	626	PTPN1	85	7
EGLN1	19	HIF1A	207	7
EP300	617	NCOA2	164	7
EPO	8	EPOR	68	7
ERBB3	105	PIK3R1	359	7
ERCC1	17	XPA	40	7
ESRRA	43	PPARBP	621	7
ESRRB	12	PPARBP	621	7
ESRRG	36	PPARBP	621	7
EXO1	25	MLH1	155	7
FANCB	51	KIAA1596	95	7
FANCC	129	KIAA1596	95	7
FANCD2	58	FANCE	80	7
FBXW11	62	SKP1A	132	7
FGF1	41	FGFR3	110	7
FGF19	18	LOC152831	16	7
FGFR4	91	LOC152831	16	7
FKBP1A	43	FRAP1	120	7
FLJ22175	45	KIAA1596	95	7
FNTA	24	FNTB	20	7
FRAP1	120	GBL	15	7
FYN	423	GRB2	916	7
GIP	7	GIPR	9	7
GNAL	2243	GNB1	2280	7
GNAL	2243	GNGT1	2248	7
GNAL	2243	OR10A2	21	7
GNAL	2243	OR10A3	21	7
GNAL	2243	OR10A4	21	7
GNAL	2243	OR10A5	21	7
GNAL	2243	OR10A6	21	7
GNAL	2243	OR10A7	21	7
GNAL	2243	OR10AD1	21	7
GNAL	2243	OR10AG1	21	7
GNAL	2243	OR10C1	21	7
GNAL	2243	OR10G2	21	7
GNAL	2243	OR10G3	21	7
GNAL	2243	OR10G4	21	7
GNAL	2243	OR10G7	21	7
GNAL	2243	OR10G8	21	7
GNAL	2243	OR10G9	21	7
GNAL	2243	OR10H1	21	7
GNAL	2243	OR10H2	21	7
GNAL	2243	OR10H3	21	7
GNAL	2243	OR10H4	21	7
GNAL	2243	OR10H5	21	7
GNAL	2243	OR10J1	22	7
GNAL	2243	OR10J3	21	7
GNAL	2243	OR10J5	21	7
GNAL	2243	OR10K1	21	7
GNAL	2243	OR10K2	21	7
GNAL	2243	OR10P1	21	7
GNAL	2243	OR10Q1	21	7
GNAL	2243	OR10R2	21	7
GNAL	2243	OR10S1	21	7
GNAL	2243	OR10T2	21	7
GNAL	2243	OR10V1	21	7
GNAL	2243	OR10W1	21	7
GNAL	2243	OR11A1	21	7
GNAL	2243	OR11G2	21	7
GNAL	2243	OR1A1	21	7
GNAL	2243	OR1A2	21	7
GNAL	2243	OR1B1	21	7
GNAL	2243	OR1C1	21	7
GNAL	2243	OR1D2	21	7
GNAL	2243	OR1D4	21	7
GNAL	2243	OR1D5	21	7
GNAL	2243	OR1E1	21	7
GNAL	2243	OR1E2	21	7
GNAL	2243	OR1F1	21	7
GNAL	2243	OR1G1	22	7
GNAL	2243	OR1I1	21	7
GNAL	2243	OR1J1	21	7
GNAL	2243	OR1J2	21	7
GNAL	2243	OR1J4	21	7
GNAL	2243	OR1K1	21	7
GNAL	2243	OR1L1	21	7
GNAL	2243	OR1L3	21	7
GNAL	2243	OR1L4	21	7
GNAL	2243	OR1L6	21	7
GNAL	2243	OR1L8	21	7
GNAL	2243	OR1M1	21	7
GNAL	2243	OR1N1	21	7
GNAL	2243	OR1N2	21	7
GNAL	2243	OR1Q1	21	7
GNAL	2243	OR1S1	21	7
GNAL	2243	OR1S2	21	7
GNAL	2243	OR2A1	21	7
GNAL	2243	OR2A12	21	7
GNAL	2243	OR2A14	21	7
GNAL	2243	OR2A2	21	7
GNAL	2243	OR2A25	21	7
GNAL	2243	OR2A4	21	7
GNAL	2243	OR2A42	21	7
GNAL	2243	OR2A5	21	7
GNAL	2243	OR2A7	21	7
GNAL	2243	OR2AE1	21	7
GNAL	2243	OR2AG1	21	7
GNAL	2243	OR2AK2	21	7
GNAL	2243	OR2B11	21	7
GNAL	2243	OR2B2	21	7
GNAL	2243	OR2B3	21	7
GNAL	2243	OR2B6	21	7
GNAL	2243	OR2C1	21	7
GNAL	2243	OR2C3	21	7
GNAL	2243	OR2D2	21	7
GNAL	2243	OR2D3	21	7
GNAL	2243	OR2F1	21	7
GNAL	2243	OR2F2	21	7
GNAL	2243	OR2G2	21	7
GNAL	2243	OR2G3	21	7
GNAL	2243	OR2G6	21	7
GNAL	2243	OR2H1	21	7
GNAL	2243	OR2J3	21	7
GNAL	2243	OR2K2	21	7
GNAL	2243	OR2L13	21	7
GNAL	2243	OR2L2	21	7
GNAL	2243	OR2L3	21	7
GNAL	2243	OR2L8	21	7
GNAL	2243	OR2M2	21	7
GNAL	2243	OR2M3	21	7
GNAL	2243	OR2M4	21	7
GNAL	2243	OR2M5	21	7
GNAL	2243	OR2M7	21	7
GNAL	2243	OR2S2	21	7
GNAL	2243	OR2T10	21	7
GNAL	2243	OR2T11	21	7
GNAL	2243	OR2T1	21	7
GNAL	2243	OR2T12	21	7
GNAL	2243	OR2T2	21	7
GNAL	2243	OR2T27	21	7
GNAL	2243	OR2T29	21	7
GNAL	2243	OR2T3	21	7
GNAL	2243	OR2T33	21	7
GNAL	2243	OR2T34	21	7
GNAL	2243	OR2T35	21	7
GNAL	2243	OR2T4	21	7
GNAL	2243	OR2T5	21	7
GNAL	2243	OR2V2	21	7
GNAL	2243	OR2W1	21	7
GNAL	2243	OR2W3	21	7
GNAL	2243	OR2Y1	21	7
GNAL	2243	OR2Z1	21	7
GNAL	2243	OR3A1	21	7
GNAL	2243	OR3A2	21	7
GNAL	2243	OR3A3	21	7
GNAL	2243	OR3A4	21	7
GNAL	2243	OR4A15	21	7
GNAL	2243	OR4A16	21	7
GNAL	2243	OR4A47	21	7
GNAL	2243	OR4A5	21	7
GNAL	2243	OR4B1	21	7
GNAL	2243	OR4C11	21	7
GNAL	2243	OR4C12	22	7
GNAL	2243	OR4C13	21	7
GNAL	2243	OR4C15	21	7
GNAL	2243	OR4C16	21	7
GNAL	2243	OR4C3	21	7
GNAL	2243	OR4C6	21	7
GNAL	2243	OR4D11	21	7
GNAL	2243	OR4D1	21	7
GNAL	2243	OR4D2	21	7
GNAL	2243	OR4D5	21	7
GNAL	2243	OR4D6	21	7
GNAL	2243	OR4D9	21	7
GNAL	2243	OR4E2	21	7
GNAL	2243	OR4F15	21	7
GNAL	2243	OR4F16	21	7
GNAL	2243	OR4F17	21	7
GNAL	2243	OR4F3	21	7
GNAL	2243	OR4F4	21	7
GNAL	2243	OR4F5	21	7
GNAL	2243	OR4F6	21	7
GNAL	2243	OR4K1	21	7
GNAL	2243	OR4K13	21	7
GNAL	2243	OR4K14	21	7
GNAL	2243	OR4K15	21	7
GNAL	2243	OR4K17	21	7
GNAL	2243	OR4K2	21	7
GNAL	2243	OR4K5	21	7
GNAL	2243	OR4L1	21	7
GNAL	2243	OR4M1	21	7
GNAL	2243	OR4M2	21	7
GNAL	2243	OR4N2	21	7
GNAL	2243	OR4N4	21	7
GNAL	2243	OR4N5	21	7
GNAL	2243	OR4P4	21	7
GNAL	2243	OR4Q3	21	7
GNAL	2243	OR4S1	21	7
GNAL	2243	OR4S2	21	7
GNAL	2243	OR4X1	21	7
GNAL	2243	OR4X2	21	7
GNAL	2243	OR51A2	21	7
GNAL	2243	OR51A4	21	7
GNAL	2243	OR51A7	21	7
GNAL	2243	OR51B2	21	7
GNAL	2243	OR51B4	21	7
GNAL	2243	OR51B5	21	7
GNAL	2243	OR51B6	21	7
GNAL	2243	OR51D1	21	7
GNAL	2243	OR51E1	21	7
GNAL	2243	OR51E2	21	7
GNAL	2243	OR51F2	21	7
GNAL	2243	OR51G1	21	7
GNAL	2243	OR51G2	21	7
GNAL	2243	OR51I1	21	7
GNAL	2243	OR51I2	21	7
GNAL	2243	OR51L1	21	7
GNAL	2243	OR51M1	21	7
GNAL	2243	OR51Q1	21	7
GNAL	2243	OR51S1	21	7
GNAL	2243	OR51T1	21	7
GNAL	2243	OR51V1	21	7
GNAL	2243	OR52A1	21	7
GNAL	2243	OR52A5	21	7
GNAL	2243	OR52B4	21	7
GNAL	2243	OR52B6	21	7
GNAL	2243	OR52D1	21	7
GNAL	2243	OR52E2	21	7
GNAL	2243	OR52E4	21	7
GNAL	2243	OR52E6	21	7
GNAL	2243	OR52E8	21	7
GNAL	2243	OR52H1	21	7
GNAL	2243	OR52I1	21	7
GNAL	2243	OR52I2	21	7
GNAL	2243	OR52J3	21	7
GNAL	2243	OR52K1	21	7
GNAL	2243	OR52K2	21	7
GNAL	2243	OR52L1	21	7
GNAL	2243	OR52M1	21	7
GNAL	2243	OR52N1	21	7
GNAL	2243	OR52N2	21	7
GNAL	2243	OR52N4	21	7
GNAL	2243	OR52N5	21	7
GNAL	2243	OR52R1	21	7
GNAL	2243	OR52W1	21	7
GNAL	2243	OR56A1	21	7
GNAL	2243	OR56A3	21	7
GNAL	2243	OR56A4	21	7
GNAL	2243	OR56B1	21	7
GNAL	2243	OR56B4	21	7
GNAL	2243	OR5A1	21	7
GNAL	2243	OR5A2	21	7
GNAL	2243	OR5AC2	21	7
GNAL	2243	OR5AK2	21	7
GNAL	2243	OR5AN1	21	7
GNAL	2243	OR5AP2	21	7
GNAL	2243	OR5AR1	21	7
GNAL	2243	OR5AS1	21	7
GNAL	2243	OR5AT1	21	7
GNAL	2243	OR5AU1	21	7
GNAL	2243	OR5AY1	21	7
GNAL	2243	OR5B12	21	7
GNAL	2243	OR5B17	21	7
GNAL	2243	OR5B2	21	7
GNAL	2243	OR5B3	21	7
GNAL	2243	OR5BF1	21	7
GNAL	2243	OR5C1	21	7
GNAL	2243	OR5D13	21	7
GNAL	2243	OR5D14	21	7
GNAL	2243	OR5D16	21	7
GNAL	2243	OR5D18	21	7
GNAL	2243	OR5F1	21	7
GNAL	2243	OR5H2	21	7
GNAL	2243	OR5H6	21	7
GNAL	2243	OR5I1	21	7
GNAL	2243	OR5J2	21	7
GNAL	2243	OR5K1	21	7
GNAL	2243	OR5K2	21	7
GNAL	2243	OR5L1	21	7
GNAL	2243	OR5L2	21	7
GNAL	2243	OR5M3	21	7
GNAL	2243	OR5M8	21	7
GNAL	2243	OR5M9	21	7
GNAL	2243	OR5P2	21	7
GNAL	2243	OR5P3	21	7
GNAL	2243	OR5R1	21	7
GNAL	2243	OR5T1	21	7
GNAL	2243	OR5T2	21	7
GNAL	2243	OR5T3	21	7
GNAL	2243	OR5U1	21	7
GNAL	2243	OR5V1	21	7
GNAL	2243	OR5W2	21	7
GNAL	2243	OR6A2	21	7
GNAL	2243	OR6B1	21	7
GNAL	2243	OR6B2	21	7
GNAL	2243	OR6B3	21	7
GNAL	2243	OR6C1	21	7
GNAL	2243	OR6C2	21	7
GNAL	2243	OR6C3	21	7
GNAL	2243	OR6C4	21	7
GNAL	2243	OR6F1	21	7
GNAL	2243	OR6K2	21	7
GNAL	2243	OR6K3	21	7
GNAL	2243	OR6K6	21	7
GNAL	2243	OR6M1	21	7
GNAL	2243	OR6N1	21	7
GNAL	2243	OR6N2	21	7
GNAL	2243	OR6Q1	21	7
GNAL	2243	OR6S1	21	7
GNAL	2243	OR6T1	21	7
GNAL	2243	OR6V1	21	7
GNAL	2243	OR6X1	21	7
GNAL	2243	OR6Y1	21	7
GNAL	2243	OR7A10	21	7
GNAL	2243	OR7A17	21	7
GNAL	2243	OR7A5	21	7
GNAL	2243	OR7C1	21	7
GNAL	2243	OR7C2	21	7
GNAL	2243	OR7D2	21	7
GNAL	2243	OR7D4	21	7
GNAL	2243	OR7G1	21	7
GNAL	2243	OR7G2	21	7
GNAL	2243	OR7G3	21	7
GNAL	2243	OR8A1	21	7
GNAL	2243	OR8B12	21	7
GNAL	2243	OR8B3	21	7
GNAL	2243	OR8B4	21	7
GNAL	2243	OR8B8	21	7
GNAL	2243	OR8D1	21	7
GNAL	2243	OR8D2	21	7
GNAL	2243	OR8D4	21	7
GNAL	2243	OR8H1	21	7
GNAL	2243	OR8H2	21	7
GNAL	2243	OR8H3	21	7
GNAL	2243	OR8I2	21	7
GNAL	2243	OR8J1	21	7
GNAL	2243	OR8J3	21	7
GNAL	2243	OR8K1	21	7
GNAL	2243	OR8K3	21	7
GNAL	2243	OR8K5	21	7
GNAL	2243	OR8S1	21	7
GNAL	2243	OR8U1	21	7
GNAL	2243	OR8U8	21	7
GNAL	2243	OR8U9	21	7
GNAL	2243	OR9A2	21	7
GNAL	2243	OR9A4	21	7
GNAL	2243	OR9G1	21	7
GNAL	2243	OR9G4	21	7
GNAL	2243	OR9G9	21	7
GNAL	2243	OR9I1	21	7
GNAL	2243	OR9K2	21	7
GNAL	2243	OR9Q1	21	7
GNAL	2243	OR9Q2	21	7
GNB1	2280	OR10A2	21	7
GNB1	2280	OR10A3	21	7
GNB1	2280	OR10A4	21	7
GNB1	2280	OR10A5	21	7
GNB1	2280	OR10A6	21	7
GNB1	2280	OR10A7	21	7
GNB1	2280	OR10AD1	21	7
GNB1	2280	OR10AG1	21	7
GNB1	2280	OR10C1	21	7
GNB1	2280	OR10G2	21	7
GNB1	2280	OR10G3	21	7
GNB1	2280	OR10G4	21	7
GNB1	2280	OR10G7	21	7
GNB1	2280	OR10G8	21	7
GNB1	2280	OR10G9	21	7
GNB1	2280	OR10H1	21	7
GNB1	2280	OR10H2	21	7
GNB1	2280	OR10H3	21	7
GNB1	2280	OR10H4	21	7
GNB1	2280	OR10H5	21	7
GNB1	2280	OR10J1	22	7
GNB1	2280	OR10J3	21	7
GNB1	2280	OR10J5	21	7
GNB1	2280	OR10K1	21	7
GNB1	2280	OR10K2	21	7
GNB1	2280	OR10P1	21	7
GNB1	2280	OR10Q1	21	7
GNB1	2280	OR10R2	21	7
GNB1	2280	OR10S1	21	7
GNB1	2280	OR10T2	21	7
GNB1	2280	OR10V1	21	7
GNB1	2280	OR10W1	21	7
GNB1	2280	OR11A1	21	7
GNB1	2280	OR11G2	21	7
GNB1	2280	OR1A1	21	7
GNB1	2280	OR1A2	21	7
GNB1	2280	OR1B1	21	7
GNB1	2280	OR1C1	21	7
GNB1	2280	OR1D2	21	7
GNB1	2280	OR1D4	21	7
GNB1	2280	OR1D5	21	7
GNB1	2280	OR1E1	21	7
GNB1	2280	OR1E2	21	7
GNB1	2280	OR1F1	21	7
GNB1	2280	OR1G1	22	7
GNB1	2280	OR1I1	21	7
GNB1	2280	OR1J1	21	7
GNB1	2280	OR1J2	21	7
GNB1	2280	OR1J4	21	7
GNB1	2280	OR1K1	21	7
GNB1	2280	OR1L1	21	7
GNB1	2280	OR1L3	21	7
GNB1	2280	OR1L4	21	7
GNB1	2280	OR1L6	21	7
GNB1	2280	OR1L8	21	7
GNB1	2280	OR1M1	21	7
GNB1	2280	OR1N1	21	7
GNB1	2280	OR1N2	21	7
GNB1	2280	OR1Q1	21	7
GNB1	2280	OR1S1	21	7
GNB1	2280	OR1S2	21	7
GNB1	2280	OR2A1	21	7
GNB1	2280	OR2A12	21	7
GNB1	2280	OR2A14	21	7
GNB1	2280	OR2A2	21	7
GNB1	2280	OR2A25	21	7
GNB1	2280	OR2A4	21	7
GNB1	2280	OR2A42	21	7
GNB1	2280	OR2A5	21	7
GNB1	2280	OR2A7	21	7
GNB1	2280	OR2AE1	21	7
GNB1	2280	OR2AG1	21	7
GNB1	2280	OR2AK2	21	7
GNB1	2280	OR2B11	21	7
GNB1	2280	OR2B2	21	7
GNB1	2280	OR2B3	21	7
GNB1	2280	OR2B6	21	7
GNB1	2280	OR2C1	21	7
GNB1	2280	OR2C3	21	7
GNB1	2280	OR2D2	21	7
GNB1	2280	OR2D3	21	7
GNB1	2280	OR2F1	21	7
GNB1	2280	OR2F2	21	7
GNB1	2280	OR2G2	21	7
GNB1	2280	OR2G3	21	7
GNB1	2280	OR2G6	21	7
GNB1	2280	OR2H1	21	7
GNB1	2280	OR2J3	21	7
GNB1	2280	OR2K2	21	7
GNB1	2280	OR2L13	21	7
GNB1	2280	OR2L2	21	7
GNB1	2280	OR2L3	21	7
GNB1	2280	OR2L8	21	7
GNB1	2280	OR2M2	21	7
GNB1	2280	OR2M3	21	7
GNB1	2280	OR2M4	21	7
GNB1	2280	OR2M5	21	7
GNB1	2280	OR2M7	21	7
GNB1	2280	OR2S2	21	7
GNB1	2280	OR2T10	21	7
GNB1	2280	OR2T11	21	7
GNB1	2280	OR2T1	21	7
GNB1	2280	OR2T12	21	7
GNB1	2280	OR2T2	21	7
GNB1	2280	OR2T27	21	7
GNB1	2280	OR2T29	21	7
GNB1	2280	OR2T3	21	7
GNB1	2280	OR2T33	21	7
GNB1	2280	OR2T34	21	7
GNB1	2280	OR2T35	21	7
GNB1	2280	OR2T4	21	7
GNB1	2280	OR2T5	21	7
GNB1	2280	OR2V2	21	7
GNB1	2280	OR2W1	21	7
GNB1	2280	OR2W3	21	7
GNB1	2280	OR2Y1	21	7
GNB1	2280	OR2Z1	21	7
GNB1	2280	OR3A1	21	7
GNB1	2280	OR3A2	21	7
GNB1	2280	OR3A3	21	7
GNB1	2280	OR3A4	21	7
GNB1	2280	OR4A15	21	7
GNB1	2280	OR4A16	21	7
GNB1	2280	OR4A47	21	7
GNB1	2280	OR4A5	21	7
GNB1	2280	OR4B1	21	7
GNB1	2280	OR4C11	21	7
GNB1	2280	OR4C12	22	7
GNB1	2280	OR4C13	21	7
GNB1	2280	OR4C15	21	7
GNB1	2280	OR4C16	21	7
GNB1	2280	OR4C3	21	7
GNB1	2280	OR4C6	21	7
GNB1	2280	OR4D11	21	7
GNB1	2280	OR4D1	21	7
GNB1	2280	OR4D2	21	7
GNB1	2280	OR4D5	21	7
GNB1	2280	OR4D6	21	7
GNB1	2280	OR4D9	21	7
GNB1	2280	OR4E2	21	7
GNB1	2280	OR4F15	21	7
GNB1	2280	OR4F16	21	7
GNB1	2280	OR4F17	21	7
GNB1	2280	OR4F3	21	7
GNB1	2280	OR4F4	21	7
GNB1	2280	OR4F5	21	7
GNB1	2280	OR4F6	21	7
GNB1	2280	OR4K1	21	7
GNB1	2280	OR4K13	21	7
GNB1	2280	OR4K14	21	7
GNB1	2280	OR4K15	21	7
GNB1	2280	OR4K17	21	7
GNB1	2280	OR4K2	21	7
GNB1	2280	OR4K5	21	7
GNB1	2280	OR4L1	21	7
GNB1	2280	OR4M1	21	7
GNB1	2280	OR4M2	21	7
GNB1	2280	OR4N2	21	7
GNB1	2280	OR4N4	21	7
GNB1	2280	OR4N5	21	7
GNB1	2280	OR4P4	21	7
GNB1	2280	OR4Q3	21	7
GNB1	2280	OR4S1	21	7
GNB1	2280	OR4S2	21	7
GNB1	2280	OR4X1	21	7
GNB1	2280	OR4X2	21	7
GNB1	2280	OR51A2	21	7
GNB1	2280	OR51A4	21	7
GNB1	2280	OR51A7	21	7
GNB1	2280	OR51B2	21	7
GNB1	2280	OR51B4	21	7
GNB1	2280	OR51B5	21	7
GNB1	2280	OR51B6	21	7
GNB1	2280	OR51D1	21	7
GNB1	2280	OR51E1	21	7
GNB1	2280	OR51E2	21	7
GNB1	2280	OR51F2	21	7
GNB1	2280	OR51G1	21	7
GNB1	2280	OR51G2	21	7
GNB1	2280	OR51I1	21	7
GNB1	2280	OR51I2	21	7
GNB1	2280	OR51L1	21	7
GNB1	2280	OR51M1	21	7
GNB1	2280	OR51Q1	21	7
GNB1	2280	OR51S1	21	7
GNB1	2280	OR51T1	21	7
GNB1	2280	OR51V1	21	7
GNB1	2280	OR52A1	21	7
GNB1	2280	OR52A5	21	7
GNB1	2280	OR52B4	21	7
GNB1	2280	OR52B6	21	7
GNB1	2280	OR52D1	21	7
GNB1	2280	OR52E2	21	7
GNB1	2280	OR52E4	21	7
GNB1	2280	OR52E6	21	7
GNB1	2280	OR52E8	21	7
GNB1	2280	OR52H1	21	7
GNB1	2280	OR52I1	21	7
GNB1	2280	OR52I2	21	7
GNB1	2280	OR52J3	21	7
GNB1	2280	OR52K1	21	7
GNB1	2280	OR52K2	21	7
GNB1	2280	OR52L1	21	7
GNB1	2280	OR52M1	21	7
GNB1	2280	OR52N1	21	7
GNB1	2280	OR52N2	21	7
GNB1	2280	OR52N4	21	7
GNB1	2280	OR52N5	21	7
GNB1	2280	OR52R1	21	7
GNB1	2280	OR52W1	21	7
GNB1	2280	OR56A1	21	7
GNB1	2280	OR56A3	21	7
GNB1	2280	OR56A4	21	7
GNB1	2280	OR56B1	21	7
GNB1	2280	OR56B4	21	7
GNB1	2280	OR5A1	21	7
GNB1	2280	OR5A2	21	7
GNB1	2280	OR5AC2	21	7
GNB1	2280	OR5AK2	21	7
GNB1	2280	OR5AN1	21	7
GNB1	2280	OR5AP2	21	7
GNB1	2280	OR5AR1	21	7
GNB1	2280	OR5AS1	21	7
GNB1	2280	OR5AT1	21	7
GNB1	2280	OR5AU1	21	7
GNB1	2280	OR5AY1	21	7
GNB1	2280	OR5B12	21	7
GNB1	2280	OR5B17	21	7
GNB1	2280	OR5B2	21	7
GNB1	2280	OR5B3	21	7
GNB1	2280	OR5BF1	21	7
GNB1	2280	OR5C1	21	7
GNB1	2280	OR5D13	21	7
GNB1	2280	OR5D14	21	7
GNB1	2280	OR5D16	21	7
GNB1	2280	OR5D18	21	7
GNB1	2280	OR5F1	21	7
GNB1	2280	OR5H2	21	7
GNB1	2280	OR5H6	21	7
GNB1	2280	OR5I1	21	7
GNB1	2280	OR5J2	21	7
GNB1	2280	OR5K1	21	7
GNB1	2280	OR5K2	21	7
GNB1	2280	OR5L1	21	7
GNB1	2280	OR5L2	21	7
GNB1	2280	OR5M3	21	7
GNB1	2280	OR5M8	21	7
GNB1	2280	OR5M9	21	7
GNB1	2280	OR5P2	21	7
GNB1	2280	OR5P3	21	7
GNB1	2280	OR5R1	21	7
GNB1	2280	OR5T1	21	7
GNB1	2280	OR5T2	21	7
GNB1	2280	OR5T3	21	7
GNB1	2280	OR5U1	21	7
GNB1	2280	OR5V1	21	7
GNB1	2280	OR5W2	21	7
GNB1	2280	OR6A2	21	7
GNB1	2280	OR6B1	21	7
GNB1	2280	OR6B2	21	7
GNB1	2280	OR6B3	21	7
GNB1	2280	OR6C1	21	7
GNB1	2280	OR6C2	21	7
GNB1	2280	OR6C3	21	7
GNB1	2280	OR6C4	21	7
GNB1	2280	OR6F1	21	7
GNB1	2280	OR6K2	21	7
GNB1	2280	OR6K3	21	7
GNB1	2280	OR6K6	21	7
GNB1	2280	OR6M1	21	7
GNB1	2280	OR6N1	21	7
GNB1	2280	OR6N2	21	7
GNB1	2280	OR6Q1	21	7
GNB1	2280	OR6S1	21	7
GNB1	2280	OR6T1	21	7
GNB1	2280	OR6V1	21	7
GNB1	2280	OR6X1	21	7
GNB1	2280	OR6Y1	21	7
GNB1	2280	OR7A10	21	7
GNB1	2280	OR7A17	21	7
GNB1	2280	OR7A5	21	7
GNB1	2280	OR7C1	21	7
GNB1	2280	OR7C2	21	7
GNB1	2280	OR7D2	21	7
GNB1	2280	OR7D4	21	7
GNB1	2280	OR7G1	21	7
GNB1	2280	OR7G2	21	7
GNB1	2280	OR7G3	21	7
GNB1	2280	OR8A1	21	7
GNB1	2280	OR8B12	21	7
GNB1	2280	OR8B3	21	7
GNB1	2280	OR8B4	21	7
GNB1	2280	OR8B8	21	7
GNB1	2280	OR8D1	21	7
GNB1	2280	OR8D2	21	7
GNB1	2280	OR8D4	21	7
GNB1	2280	OR8H1	21	7
GNB1	2280	OR8H2	21	7
GNB1	2280	OR8H3	21	7
GNB1	2280	OR8I2	21	7
GNB1	2280	OR8J1	21	7
GNB1	2280	OR8J3	21	7
GNB1	2280	OR8K1	21	7
GNB1	2280	OR8K3	21	7
GNB1	2280	OR8K5	21	7
GNB1	2280	OR8S1	21	7
GNB1	2280	OR8U1	21	7
GNB1	2280	OR8U8	21	7
GNB1	2280	OR8U9	21	7
GNB1	2280	OR9A2	21	7
GNB1	2280	OR9A4	21	7
GNB1	2280	OR9G1	21	7
GNB1	2280	OR9G4	21	7
GNB1	2280	OR9G9	21	7
GNB1	2280	OR9I1	21	7
GNB1	2280	OR9K2	21	7
GNB1	2280	OR9Q1	21	7
GNB1	2280	OR9Q2	21	7
GNGT1	2248	OR10A2	21	7
GNGT1	2248	OR10A3	21	7
GNGT1	2248	OR10A4	21	7
GNGT1	2248	OR10A5	21	7
GNGT1	2248	OR10A6	21	7
GNGT1	2248	OR10A7	21	7
GNGT1	2248	OR10AD1	21	7
GNGT1	2248	OR10AG1	21	7
GNGT1	2248	OR10C1	21	7
GNGT1	2248	OR10G2	21	7
GNGT1	2248	OR10G3	21	7
GNGT1	2248	OR10G4	21	7
GNGT1	2248	OR10G7	21	7
GNGT1	2248	OR10G8	21	7
GNGT1	2248	OR10G9	21	7
GNGT1	2248	OR10H1	21	7
GNGT1	2248	OR10H2	21	7
GNGT1	2248	OR10H3	21	7
GNGT1	2248	OR10H4	21	7
GNGT1	2248	OR10H5	21	7
GNGT1	2248	OR10J1	22	7
GNGT1	2248	OR10J3	21	7
GNGT1	2248	OR10J5	21	7
GNGT1	2248	OR10K1	21	7
GNGT1	2248	OR10K2	21	7
GNGT1	2248	OR10P1	21	7
GNGT1	2248	OR10Q1	21	7
GNGT1	2248	OR10R2	21	7
GNGT1	2248	OR10S1	21	7
GNGT1	2248	OR10T2	21	7
GNGT1	2248	OR10V1	21	7
GNGT1	2248	OR10W1	21	7
GNGT1	2248	OR11A1	21	7
GNGT1	2248	OR11G2	21	7
GNGT1	2248	OR1A1	21	7
GNGT1	2248	OR1A2	21	7
GNGT1	2248	OR1B1	21	7
GNGT1	2248	OR1C1	21	7
GNGT1	2248	OR1D2	21	7
GNGT1	2248	OR1D4	21	7
GNGT1	2248	OR1D5	21	7
GNGT1	2248	OR1E1	21	7
GNGT1	2248	OR1E2	21	7
GNGT1	2248	OR1F1	21	7
GNGT1	2248	OR1G1	22	7
GNGT1	2248	OR1I1	21	7
GNGT1	2248	OR1J1	21	7
GNGT1	2248	OR1J2	21	7
GNGT1	2248	OR1J4	21	7
GNGT1	2248	OR1K1	21	7
GNGT1	2248	OR1L1	21	7
GNGT1	2248	OR1L3	21	7
GNGT1	2248	OR1L4	21	7
GNGT1	2248	OR1L6	21	7
GNGT1	2248	OR1L8	21	7
GNGT1	2248	OR1M1	21	7
GNGT1	2248	OR1N1	21	7
GNGT1	2248	OR1N2	21	7
GNGT1	2248	OR1Q1	21	7
GNGT1	2248	OR1S1	21	7
GNGT1	2248	OR1S2	21	7
GNGT1	2248	OR2A1	21	7
GNGT1	2248	OR2A12	21	7
GNGT1	2248	OR2A14	21	7
GNGT1	2248	OR2A2	21	7
GNGT1	2248	OR2A25	21	7
GNGT1	2248	OR2A4	21	7
GNGT1	2248	OR2A42	21	7
GNGT1	2248	OR2A5	21	7
GNGT1	2248	OR2A7	21	7
GNGT1	2248	OR2AE1	21	7
GNGT1	2248	OR2AG1	21	7
GNGT1	2248	OR2AK2	21	7
GNGT1	2248	OR2B11	21	7
GNGT1	2248	OR2B2	21	7
GNGT1	2248	OR2B3	21	7
GNGT1	2248	OR2B6	21	7
GNGT1	2248	OR2C1	21	7
GNGT1	2248	OR2C3	21	7
GNGT1	2248	OR2D2	21	7
GNGT1	2248	OR2D3	21	7
GNGT1	2248	OR2F1	21	7
GNGT1	2248	OR2F2	21	7
GNGT1	2248	OR2G2	21	7
GNGT1	2248	OR2G3	21	7
GNGT1	2248	OR2G6	21	7
GNGT1	2248	OR2H1	21	7
GNGT1	2248	OR2J3	21	7
GNGT1	2248	OR2K2	21	7
GNGT1	2248	OR2L13	21	7
GNGT1	2248	OR2L2	21	7
GNGT1	2248	OR2L3	21	7
GNGT1	2248	OR2L8	21	7
GNGT1	2248	OR2M2	21	7
GNGT1	2248	OR2M3	21	7
GNGT1	2248	OR2M4	21	7
GNGT1	2248	OR2M5	21	7
GNGT1	2248	OR2M7	21	7
GNGT1	2248	OR2S2	21	7
GNGT1	2248	OR2T10	21	7
GNGT1	2248	OR2T11	21	7
GNGT1	2248	OR2T1	21	7
GNGT1	2248	OR2T12	21	7
GNGT1	2248	OR2T2	21	7
GNGT1	2248	OR2T27	21	7
GNGT1	2248	OR2T29	21	7
GNGT1	2248	OR2T3	21	7
GNGT1	2248	OR2T33	21	7
GNGT1	2248	OR2T34	21	7
GNGT1	2248	OR2T35	21	7
GNGT1	2248	OR2T4	21	7
GNGT1	2248	OR2T5	21	7
GNGT1	2248	OR2V2	21	7
GNGT1	2248	OR2W1	21	7
GNGT1	2248	OR2W3	21	7
GNGT1	2248	OR2Y1	21	7
GNGT1	2248	OR2Z1	21	7
GNGT1	2248	OR3A1	21	7
GNGT1	2248	OR3A2	21	7
GNGT1	2248	OR3A3	21	7
GNGT1	2248	OR3A4	21	7
GNGT1	2248	OR4A15	21	7
GNGT1	2248	OR4A16	21	7
GNGT1	2248	OR4A47	21	7
GNGT1	2248	OR4A5	21	7
GNGT1	2248	OR4B1	21	7
GNGT1	2248	OR4C11	21	7
GNGT1	2248	OR4C12	22	7
GNGT1	2248	OR4C13	21	7
GNGT1	2248	OR4C15	21	7
GNGT1	2248	OR4C16	21	7
GNGT1	2248	OR4C3	21	7
GNGT1	2248	OR4C6	21	7
GNGT1	2248	OR4D11	21	7
GNGT1	2248	OR4D1	21	7
GNGT1	2248	OR4D2	21	7
GNGT1	2248	OR4D5	21	7
GNGT1	2248	OR4D6	21	7
GNGT1	2248	OR4D9	21	7
GNGT1	2248	OR4E2	21	7
GNGT1	2248	OR4F15	21	7
GNGT1	2248	OR4F16	21	7
GNGT1	2248	OR4F17	21	7
GNGT1	2248	OR4F3	21	7
GNGT1	2248	OR4F4	21	7
GNGT1	2248	OR4F5	21	7
GNGT1	2248	OR4F6	21	7
GNGT1	2248	OR4K1	21	7
GNGT1	2248	OR4K13	21	7
GNGT1	2248	OR4K14	21	7
GNGT1	2248	OR4K15	21	7
GNGT1	2248	OR4K17	21	7
GNGT1	2248	OR4K2	21	7
GNGT1	2248	OR4K5	21	7
GNGT1	2248	OR4L1	21	7
GNGT1	2248	OR4M1	21	7
GNGT1	2248	OR4M2	21	7
GNGT1	2248	OR4N2	21	7
GNGT1	2248	OR4N4	21	7
GNGT1	2248	OR4N5	21	7
GNGT1	2248	OR4P4	21	7
GNGT1	2248	OR4Q3	21	7
GNGT1	2248	OR4S1	21	7
GNGT1	2248	OR4S2	21	7
GNGT1	2248	OR4X1	21	7
GNGT1	2248	OR4X2	21	7
GNGT1	2248	OR51A2	21	7
GNGT1	2248	OR51A4	21	7
GNGT1	2248	OR51A7	21	7
GNGT1	2248	OR51B2	21	7
GNGT1	2248	OR51B4	21	7
GNGT1	2248	OR51B5	21	7
GNGT1	2248	OR51B6	21	7
GNGT1	2248	OR51D1	21	7
GNGT1	2248	OR51E1	21	7
GNGT1	2248	OR51E2	21	7
GNGT1	2248	OR51F2	21	7
GNGT1	2248	OR51G1	21	7
GNGT1	2248	OR51G2	21	7
GNGT1	2248	OR51I1	21	7
GNGT1	2248	OR51I2	21	7
GNGT1	2248	OR51L1	21	7
GNGT1	2248	OR51M1	21	7
GNGT1	2248	OR51Q1	21	7
GNGT1	2248	OR51S1	21	7
GNGT1	2248	OR51T1	21	7
GNGT1	2248	OR51V1	21	7
GNGT1	2248	OR52A1	21	7
GNGT1	2248	OR52A5	21	7
GNGT1	2248	OR52B4	21	7
GNGT1	2248	OR52B6	21	7
GNGT1	2248	OR52D1	21	7
GNGT1	2248	OR52E2	21	7
GNGT1	2248	OR52E4	21	7
GNGT1	2248	OR52E6	21	7
GNGT1	2248	OR52E8	21	7
GNGT1	2248	OR52H1	21	7
GNGT1	2248	OR52I1	21	7
GNGT1	2248	OR52I2	21	7
GNGT1	2248	OR52J3	21	7
GNGT1	2248	OR52K1	21	7
GNGT1	2248	OR52K2	21	7
GNGT1	2248	OR52L1	21	7
GNGT1	2248	OR52M1	21	7
GNGT1	2248	OR52N1	21	7
GNGT1	2248	OR52N2	21	7
GNGT1	2248	OR52N4	21	7
GNGT1	2248	OR52N5	21	7
GNGT1	2248	OR52R1	21	7
GNGT1	2248	OR52W1	21	7
GNGT1	2248	OR56A1	21	7
GNGT1	2248	OR56A3	21	7
GNGT1	2248	OR56A4	21	7
GNGT1	2248	OR56B1	21	7
GNGT1	2248	OR56B4	21	7
GNGT1	2248	OR5A1	21	7
GNGT1	2248	OR5A2	21	7
GNGT1	2248	OR5AC2	21	7
GNGT1	2248	OR5AK2	21	7
GNGT1	2248	OR5AN1	21	7
GNGT1	2248	OR5AP2	21	7
GNGT1	2248	OR5AR1	21	7
GNGT1	2248	OR5AS1	21	7
GNGT1	2248	OR5AT1	21	7
GNGT1	2248	OR5AU1	21	7
GNGT1	2248	OR5AY1	21	7
GNGT1	2248	OR5B12	21	7
GNGT1	2248	OR5B17	21	7
GNGT1	2248	OR5B2	21	7
GNGT1	2248	OR5B3	21	7
GNGT1	2248	OR5BF1	21	7
GNGT1	2248	OR5C1	21	7
GNGT1	2248	OR5D13	21	7
GNGT1	2248	OR5D14	21	7
GNGT1	2248	OR5D16	21	7
GNGT1	2248	OR5D18	21	7
GNGT1	2248	OR5F1	21	7
GNGT1	2248	OR5H2	21	7
GNGT1	2248	OR5H6	21	7
GNGT1	2248	OR5I1	21	7
GNGT1	2248	OR5J2	21	7
GNGT1	2248	OR5K1	21	7
GNGT1	2248	OR5K2	21	7
GNGT1	2248	OR5L1	21	7
GNGT1	2248	OR5L2	21	7
GNGT1	2248	OR5M3	21	7
GNGT1	2248	OR5M8	21	7
GNGT1	2248	OR5M9	21	7
GNGT1	2248	OR5P2	21	7
GNGT1	2248	OR5P3	21	7
GNGT1	2248	OR5R1	21	7
GNGT1	2248	OR5T1	21	7
GNGT1	2248	OR5T2	21	7
GNGT1	2248	OR5T3	21	7
GNGT1	2248	OR5U1	21	7
GNGT1	2248	OR5V1	21	7
GNGT1	2248	OR5W2	21	7
GNGT1	2248	OR6A2	21	7
GNGT1	2248	OR6B1	21	7
GNGT1	2248	OR6B2	21	7
GNGT1	2248	OR6B3	21	7
GNGT1	2248	OR6C1	21	7
GNGT1	2248	OR6C2	21	7
GNGT1	2248	OR6C3	21	7
GNGT1	2248	OR6C4	21	7
GNGT1	2248	OR6F1	21	7
GNGT1	2248	OR6K2	21	7
GNGT1	2248	OR6K3	21	7
GNGT1	2248	OR6K6	21	7
GNGT1	2248	OR6M1	21	7
GNGT1	2248	OR6N1	21	7
GNGT1	2248	OR6N2	21	7
GNGT1	2248	OR6Q1	21	7
GNGT1	2248	OR6S1	21	7
GNGT1	2248	OR6T1	21	7
GNGT1	2248	OR6V1	21	7
GNGT1	2248	OR6X1	21	7
GNGT1	2248	OR6Y1	21	7
GNGT1	2248	OR7A10	21	7
GNGT1	2248	OR7A17	21	7
GNGT1	2248	OR7A5	21	7
GNGT1	2248	OR7C1	21	7
GNGT1	2248	OR7C2	21	7
GNGT1	2248	OR7D2	21	7
GNGT1	2248	OR7D4	21	7
GNGT1	2248	OR7G1	21	7
GNGT1	2248	OR7G2	21	7
GNGT1	2248	OR7G3	21	7
GNGT1	2248	OR8A1	21	7
GNGT1	2248	OR8B12	21	7
GNGT1	2248	OR8B3	21	7
GNGT1	2248	OR8B4	21	7
GNGT1	2248	OR8B8	21	7
GNGT1	2248	OR8D1	21	7
GNGT1	2248	OR8D2	21	7
GNGT1	2248	OR8D4	21	7
GNGT1	2248	OR8H1	21	7
GNGT1	2248	OR8H2	21	7
GNGT1	2248	OR8H3	21	7
GNGT1	2248	OR8I2	21	7
GNGT1	2248	OR8J1	21	7
GNGT1	2248	OR8J3	21	7
GNGT1	2248	OR8K1	21	7
GNGT1	2248	OR8K3	21	7
GNGT1	2248	OR8K5	21	7
GNGT1	2248	OR8S1	21	7
GNGT1	2248	OR8U1	21	7
GNGT1	2248	OR8U8	21	7
GNGT1	2248	OR8U9	21	7
GNGT1	2248	OR9A2	21	7
GNGT1	2248	OR9A4	21	7
GNGT1	2248	OR9G1	21	7
GNGT1	2248	OR9G4	21	7
GNGT1	2248	OR9G9	21	7
GNGT1	2248	OR9I1	21	7
GNGT1	2248	OR9K2	21	7
GNGT1	2248	OR9Q1	21	7
GNGT1	2248	OR9Q2	21	7
GRB10	46	INSR	155	7
GRB2	916	VAV1	111	7
GSK3B	188	MAPT	147	7
HDAC1	708	MBD3	55	7
HDAC1	708	RCOR1	55	7
HDAC2	362	RELA	314	7
HDAC2	362	SAP30	75	7
HDAC3	247	YY1	95	7
HGF	23	MET	76	7
HIF1A	207	HSPCA	291	7
HIPK2	61	TP53	1097	7
HNF4G	20	PPARBP	621	7
HUS1	34	RAD1	26	7
ID1	30	MYOD1	108	7
IGBP1	32	PPP2CA	188	7
IGF1	32	IGFBP3	89	7
IKBKB	191	MAP3K7	132	7
IL8RB	55	PPBP	22	7
ILK	103	LIMS1	22	7
IQGAP1	66	RAC1	240	7
IRAK2	25	TRAF6	522	7
KIAA2010	12	PPP4C	94	7
LAT	49	PLCG1	280	7
LCK	230	ZAP70	83	7
LCP2	86	VAV1	111	7
LIG4	28	XRCC4	43	7
MAPK14	225	MEF2C	61	7
MCM2	114	MCM4	72	7
MCM2	114	MCM5	55	7
MCM4	72	MCM6	79	7
MDM2	466	RB1	385	7
MDM2	466	TP73	118	7
MED12	211	MED25	140	7
MED12	211	PCQAP	133	7
MED25	140	MED4	172	7
MED25	140	MED8	151	7
MED25	140	PCQAP	133	7
MED6	184	MED8	151	7
MED6	184	PCQAP	133	7
MEIS1	46	PBX1	45	7
MEN1	65	MLL	88	7
MGC5309	242	THRAP6	122	7
NCF2	37	RAC1	240	7
NCOA1	245	NCOA2	164	7
NCOA1	245	NCOA3	202	7
NCOA2	164	NCOA3	202	7
NCOR1	243	RARA	188	7
NCOR2	208	RARA	188	7
NEDD4	149	SCNN1G	30	7
NGFB	19	NGFR	69	7
NGFB	19	NTRK1	82	7
NPY1R	26	PPY	29	7
NPY2R	26	PPY	29	7
NPY5R	23	PPY	29	7
NR0B1	25	PPARBP	621	7
NR0B2	76	NR5A2	30	7
NR0B2	76	PPARBP	621	7
NR1D1	18	PPARBP	621	7
NR1D2	22	PPARBP	621	7
NR1H3	43	PPARBP	621	7
NR1I2	30	PPARBP	621	7
NR2E1	19	PPARBP	621	7
NR2E3	34	PPARBP	621	7
NR2F1	31	PPARBP	621	7
NR2F6	31	PPARBP	621	7
NR3C2	26	PPARBP	621	7
NR4A1	74	PPARBP	621	7
NR4A2	40	PPARBP	621	7
NR4A3	14	PPARBP	621	7
NR5A1	42	PPARBP	621	7
NR5A2	30	PPARBP	621	7
NR6A1	13	PPARBP	621	7
NRBF2	21	PPARBP	621	7
NRBP	12	PPARBP	621	7
NUTF2	18	RAN	121	7
PARD6A	49	PRKCI	64	7
PARD6A	49	PRKCZ	122	7
PDCD6	33	PDCD6IP	71	7
PDGFRB	116	PLCG1	280	7
PDPK1	86	PRKCZ	122	7
PEX19	42	PEX3	9	7
PGR	72	PPARBP	621	7
PML	137	SUMO1	257	7
PPARA	58	PPARBP	621	7
PPARA	58	RXRA	216	7
PPARBP	621	PPARD	46	7
PPARBP	621	RARG	35	7
PPARBP	621	RORA	28	7
PPARBP	621	RORB	22	7
PPARBP	621	RORC	12	7
PPARBP	621	RXRB	69	7
PPARBP	621	RXRG	43	7
PPARBP	621	THRB	106	7
PPARBP	621	TRA16	8	7
PPARBP	621	TRFP	107	7
PPP2CA	188	PPP2R5C	26	7
PPP2CB	85	PPP2R1A	203	7
PPP4C	94	PPP4R2	15	7
PRKCA	271	TNNI3	34	7
PSMC4	50	PSMD10	56	7
RAD51	171	RAD52	24	7
RAD51L3	19	XRCC2	11	7
RAF1	281	YWHAB	288	7
RAN	121	RANBP2	53	7
RANBP2	53	UBE2I	293	7
RB1	385	RBBP7	137	7
RIMS1	48	SNAP25	131	7
RIMS1	48	STX1A	183	7
RYR1	30	TRDN	18	7
SCNN1G	30	UBC	1899	7
SFRS1	253	SRPK1	41	7
SFRS2	220	U2AF1	215	7
SHC1	317	SOS1	125	7
SIN3A	281	TBL1X	164	7
SMAD3	401	SMURF2	152	7
SNAP25	131	STXBP1	71	7
TAF6	58	TAF9	110	7
TCAP	19	TTN	58	7
TERF1	154	TINF2	22	7
TNFRSF10B	28	TNFSF10	25	7
TNFRSF8	20	TRAF2	349	7
TP53	1097	TP53BP1	73	7
TSG101	113	VPS28	23	7
USF1	42	USF2	28	7
XRCC5	135	XRCC6	83	7
ABL1	370	ATM	249	6
ABL1	370	PTPN6	178	6
ABL1	370	SRC	561	6
ACVR1B	36	ACVR2B	27	6
AKT1	301	GSK3B	188	6
AKT1	301	MDM2	466	6
ANAPC5	57	CDC27	119	6
AOF2	100	HDAC2	362	6
AOF2	100	ZNF217	21	6
APH1A	15	NCSTN	38	6
APTX	30	XRCC1	41	6
AR	371	NCOA1	245	6
AR	371	NCOR1	243	6
AR	371	RNF14	30	6
AR	371	UBC	1899	6
ARHGEF7	56	PAK1	150	6
ARNT	63	EPAS1	36	6
ASH2L	72	WDR5	95	6
ATM	249	H2AFX	223	6
ATM	249	TOP3A	44	6
ATR	106	CHEK2	79	6
AXIN1	89	CSNK1A1	65	6
BAD	116	RPS6KA2	27	6
BAG1	37	HSPA8	193	6
BARD1	109	UBE2D1	162	6
BCL2	203	BIK	22	6
BCL2L1	175	HRK	15	6
BCL2L1	175	PMAIP1	19	6
BCR	84	HCK	106	6
BID	69	CASP8	188	6
BIRC5	53	INCENP	28	6
BLM	87	BRCA2	199	6
BLM	87	CDK4	254	6
BRCA1	448	CREBBP	547	6
BRCA1	448	POLR2A	191	6
BRCA1	448	TP53	1097	6
BRCA2	199	TOP3A	44	6
C20orf20	60	MORF4L1	80	6
CAMK2A	82	GRIN2B	84	6
CAPN3	11	TTN	58	6
CARM1	60	EP300	617	6
CASQ2	9	TRDN	18	6
CBL	414	HCK	106	6
CBL	414	SHC1	317	6
CBX1	71	HIST1H3A	207	6
CCL5	42	CCR1	34	6
CCL5	42	CCR3	27	6
CCNA2	109	CDC2	169	6
CCNA2	109	CDKN1A	198	6
CCNC	160	CRSP7	146	6
CCNC	160	MED25	140	6
CCNC	160	PCQAP	133	6
CCND3	53	CDK6	67	6
CCNE1	95	CDKN1A	198	6
CCNE2	18	CDK2	286	6
CD40	68	TRAF6	522	6
CD47	29	PTPNS1	10	6
CDC20	116	FBXO5	16	6
CDC25B	48	CDK1	171	6
CDC25C	85	CHEK2	79	6
CDC25C	85	MARK3	49	6
CDC40	141	DHX38	140	6
CDC42	282	DOCK8	15	6
CDC42	282	DOCK9	13	6
CDC42	282	PAK2	113	6
CDC42	282	WASL	56	6
CDH2	39	CTNNB1	470	6
CDH2	39	JUP	109	6
CDK4	254	CDKN2C	29	6
CDK4	254	CDKN2D	14	6
CDK4	254	TOP3A	44	6
CDK6	67	CDKN2D	14	6
CDK8	226	MED31	163	6
CDK8	226	THRAP6	122	6
CDK8	226	TRFP	107	6
CDKN1B	136	UBC	1899	6
CEBPB	111	DDIT3	52	6
CHAF1A	98	PCNA	301	6
CHD4	65	HDAC1	708	6
CHEK1	86	TP53	1097	6
CITED2	20	EP300	617	6
COPS3	54	COPS4	55	6
COPS4	55	COPS6	165	6
CREBBP	547	IRF3	39	6
CREBBP	547	PPARGC1A	88	6
CRI1	22	RB1	385	6
CRK	279	IGF1R	110	6
CRK	279	PTK2	199	6
CRSP2	183	MED25	140	6
CRSP2	183	MED8	151	6
CRSP2	183	PCQAP	133	6
CRSP3	178	MED25	140	6
CRSP3	178	MED8	151	6
CRSP3	178	PCQAP	133	6
CRSP3	178	THRAP6	122	6
CRSP6	193	MED8	151	6
CRSP6	193	PCQAP	133	6
CRSP8	102	MED12	211	6
CRSP8	102	THRAP6	122	6
CRSP9	171	MED25	140	6
CRSP9	171	MED31	163	6
CRSP9	171	MED8	151	6
CRSP9	171	PCQAP	133	6
[truncated: 78,981 more rows]
