# Supplementary material for: Inferring high-confidence human protein-protein interactions
Source: BMC Bioinformatics. 2012 May 4;13:79. doi: 10.1186/1471-2105-13-79 (PMC3416704; doi:10.1186/1471-2105-13-79)
Supplement: Additional file 5 — Hypergeometric Ranked PPI data. This tab-delimited file contains the aggregated PPI data set with the corresponding hypergeometric ranking. [file 1471-2105-13-79-S5.txt]

Protein i	O_i	Protein j	O_j	O_ij	-log(p)
HBA2	68	HBB	76	59	209.173
MDM2	466	TP53	1097	130	187.98
FANCA	217	FANCG	143	43	95.4034
BRCA2	199	RAD51	171	40	85.2955
SNAP25	131	STX1A	183	37	83.7994
HRAS	164	RAF1	281	38	74.6265
FRAP1	120	raptor	58	27	73.7049
TSC1	87	TSC2	109	28	72.1617
CCNT1	77	CDK9	188	29	69.5439
HIF1A	207	VHL	351	39	68.7011
BARD1	109	BRCA1	448	35	67.0359
MAX	145	MYC	382	36	66.8527
EIF4E	145	EIF4EBP1	96	28	66.8367
CCNB1	94	CDC2	169	28	65.0954
CCNA2	109	CDK2	286	31	63.7757
IGF2	128	IGFBP3	89	26	63.6086
IGFALS	64	IGFBP3	89	23	62.7738
IGF2	128	IGFALS	64	24	61.8183
CDC20	116	MAD2L1	70	24	61.8099
E2F1	168	RB1	385	34	59.6417
EGF	76	EGFR	626	31	58.7449
CBL	414	EGFR	626	46	57.805
CDH1	167	CTNNB1	470	34	56.6933
BAD	116	BCL2L1	175	26	56.3161
FANCA	217	FANCC	129	27	54.8877
EIF4E	145	EIF4G1	153	25	52.5709
NFKBIA	231	RELA	314	30	49.1662
CCNE1	95	CDK2	286	24	48.0032
GRB2	916	SOS1	125	32	47.526
HLA-DRA	31	HLA-DRB1	19	13	47.2157
CBL	414	GRB2	916	44	47.1311
TNPO1	45	ZFP36	39	15	46.4364
CDKN1A	198	PCNA	301	27	45.4001
CCND1	133	CDK4	254	24	45.3793
IGF2	128	IGFBP2	20	15	45.0626
FEN1	43	PCNA	301	19	43.2213
IKBKB	191	IKBKG	388	27	42.7785
CHUK	193	IKBKB	191	23	42.0415
STX1A	183	VAMP2	101	20	41.7368
BIRC4	113	DIABLO	48	16	41.1426
PAK1	150	RAC1	240	22	40.0477
SMAD2	448	SMAD4	324	30	39.8034
STX1A	183	STXBP1	71	18	39.7618
FANCA	217	FANCF	83	19	39.5281
HLA-C	31	KIR2DL1	10	10	39.4531
SNAP25	131	VAMP2	101	18	39.4528
SYT5	48	VAMP2	101	15	38.8659
IGFALS	64	IGFBP5	50	14	38.5343
GRB2	916	SHC1	317	35	38.2041
DDB1	166	DDB2	49	16	38.142
KEAP1	78	NFE2L2	71	15	37.7778
TNNC1	20	TNNI3	34	11	37.7433
RENT1	63	UPF2	59	14	37.4906
CUL1	190	RBX1	121	19	37.2522
MAP3K7	132	MAP3K7IP2	95	17	37.246
SNAP25	131	SYT5	48	15	37.0603
EIF4A1	85	EIF4G1	153	17	36.9946
IGF2	128	IGFBP5	50	15	36.9066
EIF4G1	153	PABPC1	160	19	36.6741
FOS	197	JUN	321	23	36.4313
ANGPT1	12	TEK	41	10	36.231
PTH	27	PTHR2	35	11	35.6897
CDK2	286	CDKN1A	198	22	35.5046
CGA	31	CGB5	9	9	35.4296
PTH	27	PTHR1	38	11	35.2298
STX1A	183	SYT5	48	15	34.7799
CHUK	193	IKBKG	388	23	34.7118
ITGA2B	29	ITGB3	74	12	34.6568
IL8	37	IL8RA	16	10	34.6548
PTHLH	30	PTHR1	38	11	34.6077
HDAC1	708	SIN3A	281	29	34.1081
NRP1	42	VEGF	30	11	34.0567
FADD	109	FAS	86	15	34.0401
F3	16	F7	18	9	33.9889
DICER1	63	TARBP2	63	13	33.928
TCEB1	78	VHL	351	18	33.6725
MAP3K7	132	MAP3K7IP1	76	15	33.599
PTHR2	35	TIP39	20	10	33.57
CDT1	70	GMNN	37	12	33.4193
CRY1	38	PER2	37	11	33.4135
IL10	11	IL10RA	12	8	33.4103
JUN	321	MAPK8	178	21	33.4061
RHOA	150	RTKN	20	12	33.3765
PTHR1	38	TIP39	20	10	33.1593
CALCRL	25	RAMP1	14	9	33.1225
CUL2	84	VHL	351	18	33.0253
GAL	21	GALR1	8	8	33.0138
TP53	1097	UBC	1899	64	32.9128
IGF2	128	IGFBP1	15	11	32.9041
IGF2	128	IGFBP6	15	11	32.9041
C17orf31	40	EST1B	39	11	32.8378
C1orf16	40	EST1B	39	11	32.8378
C17orf31	40	C1orf16	40	11	32.6982
FRAP1	120	RPS6KB1	95	15	32.6701
ATM	249	BRCA2	199	20	32.6469
IRAK1	100	TRAF6	522	20	32.4685
GIP	7	GIPR	9	7	32.3032
BRCA1	448	BRIP1	24	14	31.81
CCK	21	CCKAR	10	8	31.3606
PTHLH	30	PTHR2	35	10	31.3593
BLM	87	TOP3A	44	12	31.1426
RAN	121	RANBP1	33	12	31.097
NPY	44	NPY1R	26	10	30.9811
NPY	44	NPY2R	26	10	30.9811
CRY2	31	PER2	37	10	30.9121
AVO3	21	FRAP1	120	11	30.8144
DICER1	63	EIF2C2	105	13	30.8066
BAX	75	BCL2	203	15	30.7692
CD27	13	CD70	7	7	30.6249
SKP1A	132	SKP2	118	15	30.5026
IGF2	128	IGFBP4	21	11	30.493
BRCA2	199	CDK4	254	19	30.4288
EIF4EBP1	96	MTOR	48	12	30.0779
AR	371	NCOA4	24	13	30.0578
DMC1	68	RAD51	171	14	30.0233
TCEB2	51	VHL	351	15	29.9594
FGF19	18	FGFR4	91	10	29.6521
CDH1	167	CTNND1	75	14	29.5165
CRY1	38	PER1	40	10	29.4986
DFFA	34	DFFB	10	8	29.4102
MAP2K1	92	RAF1	281	16	29.402
TF	28	TFRC	26	9	29.4005
TNFRSF1A	184	TRADD	100	15	29.3935
ANGPT2	9	TEK	41	8	29.3879
PTK2	199	PXN	130	16	29.295
CCK	21	CCKBR	15	8	29.2054
BRCA2	199	DMC1	68	14	29.0697
APAF1	39	CASP9	82	11	29.0575
SMAD3	401	SMAD4	324	23	29.0456
MAPK12	39	MAPT	147	12	28.9983
SAE1	23	UBA2	35	9	28.9735
BCL2	203	BCL2L11	68	14	28.945
BCL2L11	68	MCL1	83	12	28.8699
BCL2	203	BID	69	14	28.8468
MAX	145	MXI1	15	10	28.7075
CASP8	188	FADD	109	15	28.6482
HDAC1	708	RB1	385	28	28.6482
ATM	249	CDK4	254	19	28.5207
BANF1	71	PSIP1	27	10	28.5113
APC	173	CTNNB1	470	20	28.2994
FANCC	129	FANCE	80	13	28.1066
EST1B	39	UPF3A	54	10	27.92
CDC42	282	WAS	112	16	27.9064
CDK4	254	CDKN2A	124	16	27.8979
HBA1	15	HBB	76	9	27.8816
C17orf31	40	UPF3A	54	10	27.7951
C1orf16	40	UPF3A	54	10	27.7951
EED	50	EZH2	81	11	27.7733
HDAC1	708	RBBP4	180	22	27.7036
ATM	249	DMC1	68	14	27.67
CDK4	254	DMC1	68	14	27.5463
DICER1	63	EIF2C1	70	11	27.3052
FANCF	83	FANCG	143	13	27.2748
CUL1	190	SKP1A	132	15	27.2573
PTK2	199	SRC	561	21	27.2008
CD86	18	CTLA4	28	8	27.1891
EEA1	22	RAB5A	56	9	27.1589
BCAR1	129	PTK2	199	15	27.1038
DCP1A	37	DCP2	33	9	27.0542
CRY2	31	PER1	40	9	26.9939
FGF1	41	FGFR1	119	11	26.9076
PRKAA1	87	PRKAG1	55	11	26.9052
CDK6	67	CDKN2A	124	12	26.742
BAX	75	BCL2L1	175	13	26.7116
PRKAA2	91	PRKAG1	55	11	26.6776
CUL3	64	KEAP1	78	11	26.6685
HDAC1	708	SP1	313	25	26.6683
NCBP1	32	NCBP2	18	8	26.6597
RAD51L3	19	XRCC2	11	7	26.6387
MAPT	147	MARK1	21	10	26.5777
GRIN1	88	GRIN2A	59	11	26.4788
ARNTL	36	CLOCK	17	8	26.4561
CDK2	286	CDKN1B	136	16	26.3791
MLH1	155	PMS2	58	12	26.3585
GH1	97	GHR	56	11	26.2607
MCM4	72	MCM7	128	12	26.1617
EIF4A1	85	PAIP1	65	11	26.1505
CFTR	69	SLC9A3R1	82	11	26.0245
GCK	9	GCKR	8	6	25.9671
MDC1	56	NBS1	57	10	25.9169
CGA	31	CGB	9	7	25.8833
PPY	29	PPYR1	24	8	25.8237
EZH2	81	SUZ12	41	10	25.7804
MRE11A	58	NBS1	57	10	25.7511
FGF2	51	FGFR1	119	11	25.7312
HMGA1	63	PSIP1	27	9	25.6907
RXRA	216	VDR	147	15	25.6631
BMP2	40	BMPR1A	42	9	25.6497
HUS1	34	RAD9A	50	9	25.6172
ESR1	541	NCOA1	245	21	25.5861
PABPC1	160	PAIP1	65	12	25.5344
NPY5R	23	PYY	33	8	25.49
FANCA	217	FANCL	75	13	25.4625
PRKAB2	70	PRKAG2	51	10	25.3993
Kua-UEV	35	UBE2N	106	10	25.3371
PPYR1	24	PYY	33	8	25.3139
CSF2	18	CSF2RA	16	7	25.2984
FGF19	18	LOC152831	16	7	25.2984
AXIN1	89	GSK3B	188	13	25.2531
NCF2	37	NCF4	22	8	25.2315
CBL	414	CRKL	113	16	25.1343
BAK1	46	MCL1	83	10	25.1082
CREB1	142	CREBBP	547	18	25.0964
FANCA	217	FANCE	80	13	25.0682
PRKAB2	70	PRKAG1	55	10	25.0401
NPY1R	26	PYY	33	8	24.9868
NPY2R	26	PYY	33	8	24.9868
AKT1	301	PDPK1	86	14	24.9362
NTRK1	82	SHC1	317	14	24.9292
PEX19	42	PEX3	9	7	24.8723
FANCL	75	KIAA1596	95	11	24.8512
BCL2L1	175	BCL2L11	68	12	24.7963
MAP3K7IP1	76	MAP3K7IP2	95	11	24.7835
ICOS	5	ICOSLG	5	5	24.7507
CDC25C	85	CHEK1	86	11	24.7165
INSR	155	SHC1	317	16	24.7028
GAL	21	GALR3	6	6	24.6041
EIF4A1	85	EIF4E	145	12	24.5561
G22P1	142	XRCC5	135	13	24.4102
VIP	17	VIPR2	7	6	24.4009
NPY	44	NPY5R	23	8	24.3842
MAD1L1	33	MAD2L1	70	9	24.3372
BANF1	71	HMGA1	63	10	24.3346
ARNT	63	HIF1A	207	12	24.3321
NPY	44	PPYR1	24	8	24.2082
CSNK1E	118	PER1	40	10	24.1885
ELK1	64	MAPK3	213	12	24.0899
PRKAB2	70	PRKAG3	35	9	24.0748
BBC3	29	BCL2L1	175	10	24.0468
TGFB1	70	TGFBR2	68	10	24.044
CXCL3	9	IL8RB	55	7	23.996
KIAA1596	95	MGC32020	51	10	23.995
CCL5	42	CCR5	59	9	23.9884
EPO	8	EPOR	68	7	23.9699
CDC20	116	CDC27	119	12	23.916
EIF4B	87	PABPC1	160	12	23.8962
CDK4	254	CDKN2B	22	10	23.8837
NFKB1	227	RELA	314	17	23.8408
GAL	21	GALR2	7	6	23.759
ATM	249	RAD51	171	15	23.6936
MAGOH	34	RBM8A	35	8	23.6928
MAPK11	47	MAPKAPK3	26	8	23.6322
EIF4A2	96	EIF4G1	153	12	23.5925
BIRC4	113	CASP9	82	11	23.5264
MAPT	147	PHKG1	11	8	23.4567
FNTA	24	FNTB	20	7	23.4312
SKI	72	SMAD4	324	13	23.4077
PRSS3	9	TFPI	17	6	23.3218
SMARCA4	231	SMARCC1	101	13	23.3017
DDX58	21	KIAA1271	24	7	23.2551
EIF4B	87	PAIP1	65	10	23.2522
MRE11A	58	RAD50	51	9	23.227
MAP3K7	132	TAB3	24	9	23.2164
EGFR	626	UBC	1899	41	23.2116
TBL1X	164	TBL1XR1	144	13	23.189
PRKAA1	87	PRKAG3	35	9	23.1786
AURKB	49	INCENP	28	8	23.1771
TGFB3	21	TGFBR2	68	8	23.1463
CASQ2	9	TRDN	18	6	23.1457
RYR1	30	TRDN	18	7	23.0484
BMP4	34	BMPR1A	42	8	22.9928
HRAS	164	RALGDS	38	10	22.9656
PRKAA1	87	PRKAB2	70	10	22.9073
CHC1	28	RAN	121	9	22.8454
IFNG	9	IFNGR1	20	6	22.826
IL7	9	IL7R	20	6	22.826
EIF4A2	96	PAIP1	65	10	22.8029
EIF2AK2	67	EIF2S1	50	9	22.7082
PRKAA2	91	PRKAB2	70	10	22.7018
PRKAB1	208	PRKAG1	55	11	22.5808
EIF2C2	105	TARBP2	63	10	22.5419
PRKAA1	87	PRKAB1	208	12	22.4919
HDAC3	247	NCOR2	208	15	22.4361
DICER1	63	EIF2C3	57	9	22.4102
MDM2	466	RPL11	28	11	22.4065
PPP2CA	188	PPP2R1A	203	14	22.3929
BTRC	139	SKP1A	132	12	22.3712
CXCL2	13	IL8RB	55	7	22.3181
ERCC1	17	XPA	40	7	22.3006
NPY5R	23	PPY	29	7	22.2772
CBL	414	SPRY2	48	12	22.2396
MAP3K7IP1	76	TAB3	24	8	22.1821
NCOA6IP	28	TBL1XR1	144	9	22.1444
ATM	249	BRCA1	448	18	22.139
TNFRSF10B	28	TNFSF10	25	7	22.1048
CTNNB1	470	LEF1	44	12	22.0893
ITGAV	53	ITGB3	74	9	22.0489
CXCL5	14	IL8RB	55	7	22.0171
EIF4A1	85	EIF4B	87	10	22.0123
MAPK14	225	MAPKAPK2	57	11	22.0105
EIF4B	87	EIF4E	145	11	21.9898
CD4	57	LCK	230	11	21.9035
FANCE	80	KIAA1596	95	10	21.8891
ACVR1B	36	ACVR2	21	7	21.873
XCL1	6	XCR1	9	5	21.8722
NPY1R	26	PPY	29	7	21.8487
NPY2R	26	PPY	29	7	21.8487
MSH2	57	MSH6	34	8	21.8473
DKC1	17	TERT	46	7	21.8427
IL1R1	28	IL1RN	9	6	21.8384
ACTA1	163	GSN	49	10	21.7556
CDKN2A	124	MDM2	466	15	21.7471
CXCL6	15	IL8RB	55	7	21.7442
CSNK1E	118	PER2	37	9	21.693
NMB	8	NMBR	7	5	21.6803
IL8	37	IL8RB	55	8	21.6524
SMARCA4	231	SMARCB1	92	12	21.6252
EIF4A1	85	PABPC1	160	11	21.6229
NCOA6IP	28	TBL1X	164	9	21.6229
CDK4	254	RAD51	171	14	21.5961
CRY1	38	CSNK1E	118	9	21.5758
GNRH1	6	GNRHR	10	5	21.5712
EIF2C1	70	TARBP2	63	9	21.5523
PRKAA1	87	PRKAG2	51	9	21.5463
EIF4A2	96	EIF4E	145	11	21.4937
EIF4A2	96	EIF4B	87	10	21.4569
ACD	17	POT1	52	7	21.4449
INSIG1	23	SCAP	12	6	21.369
PRKAA2	91	PRKAG2	51	9	21.3625
CD47	29	PTPNS1	10	6	21.3398
IFNAR1	41	TYK2	54	8	21.3274
JAK2	205	STAT1	221	14	21.3268
DR1	11	DRAP1	26	6	21.3119
HUS1	34	RAD1	26	7	21.3115
KPNB1	120	RAN	121	11	21.2744
CXCL1	17	IL8RB	55	7	21.264
MCM2	114	MCM7	128	11	21.2505
BUB1B	42	CDC20	116	9	21.2086
CCNE1	95	FBXW7	51	9	21.1869
NCSTN	38	PSEN1	131	9	21.1541
IL5	6	IL5RA	12	5	21.0739
SMARCD3	36	TBL1XR1	144	9	21.0117
EIF4A2	96	PABPC1	160	11	21.0094
EGFR	626	GRB2	916	29	21.0034
JAK1	132	STAT3	262	13	20.9946
RAD51C	22	XRCC3	14	6	20.9884
CBFB	33	RUNX1	75	8	20.9555
KIAA2010	12	PPP4C	94	7	20.9513
EIF4E	145	PAIP1	65	10	20.9437
BIRC4	113	CASP7	84	10	20.8789
EDN3	14	EDNRB	23	6	20.8571
BIRC2	72	TRAF2	349	12	20.8093
DLG4	186	KCNA4	30	9	20.8043
CDK9	188	CTDSPL	8	7	20.7891
BCAR1	129	CRK	279	13	20.7699
MAX	145	MXD1	38	9	20.7459
CCNC	160	CDK8	226	13	20.7196
CUL1	190	TIP120A	30	9	20.7194
AMPH	36	DNM1	73	8	20.716
MAPK14	225	MAPKAPK3	26	9	20.706
EIF4G1	153	PAIP1	65	10	20.7038
TCAP	19	TTN	58	7	20.68
CFL1	58	LIMK1	46	8	20.6264
BBC3	29	BCL2	203	9	20.6104
MAPK11	47	MAPKAPK2	57	8	20.6098
EIF4EBP1	96	raptor	58	9	20.6012
RANGAP1	41	SUMO1	257	10	20.6009
MYD88	63	TLR4	43	8	20.5761
NTS	20	NTSR2	5	5	20.5603
DICER1	63	EIF2C4	90	9	20.5183
BRCA1	448	BRCA2	199	16	20.5
SMARCD3	36	TBL1X	164	9	20.4905
PRKAB1	208	PRKAG2	51	10	20.4819
SNAP23	70	STX4A	40	8	20.4647
OCLN	37	TJP1	76	8	20.4635
MCHR2	5	PMCH	21	5	20.4422
CCND1	133	CDKN1A	198	12	20.4344
BTRC	139	CUL1	190	12	20.416
VIP	17	VIPR1	22	6	20.3735
USF1	42	USF2	28	7	20.3563
IL8RB	55	PPBP	22	7	20.3215
DLG4	186	GRIN2A	59	10	20.2881
LIG4	28	XRCC4	43	7	20.2791
JAK2	205	STAT3	262	14	20.2767
GTF2B	82	TBP	222	11	20.2047
RPA2	85	RPA3	36	8	20.1627
NGFB	19	NGFR	69	7	20.1254
SCT	8	SCTR	12	5	20.1039
FANCC	129	FANCG	143	11	20.0901
CXCL16	4	CXCR6	4	4	20.0837
PPP4C	94	PPP4R2	15	7	20.0419
PRKAA2	91	PRKAG3	35	8	20.025
MLPH	17	MYO5A	25	6	19.9981
HLA-DMB	14	HLA-DRA	31	6	19.9943
IL4	14	IL4R	31	6	19.9943
NTF5	10	NTRK2	47	6	19.9857
STAT1	221	TYK2	54	10	19.9424
BRCA1	448	RBBP8	45	11	19.9345
CDK8	226	MED6	184	13	19.9104
CAB39	24	STK11	57	7	19.8994
FGFR4	91	LOC152831	16	7	19.8941
FANCE	80	FANCF	83	9	19.8608
ATM	249	CHEK2	79	11	19.8366
BCL2L1	175	BID	69	10	19.8282
IGF2R	33	M6PRBP1	14	6	19.817
GCG	16	GCGR	7	5	19.7883
NTS	20	NTSR1	6	5	19.7822
RUVBL1	124	RUVBL2	159	11	19.7646
AHR	57	AIP	25	7	19.7568
CSPG6	76	RAD21	45	8	19.7175
PRIC285	49	TBL1XR1	144	9	19.6757
PRKAB1	208	PRKAG3	35	9	19.6673
HDAC1	708	HDAC2	362	21	19.6157
CBL	414	EGF	76	12	19.6104
MAP2K4	41	MAPK8	178	9	19.5939
CDH1	167	CTNNA1	76	10	19.5898
NGFB	19	NTRK1	82	7	19.5786
FANCA	217	KIAA1596	95	11	19.5737
CRY2	31	CSNK1E	118	8	19.5653
KLRC1	8	KLRD1	15	5	19.5251
EIF2C3	57	TARBP2	63	8	19.5207
SAP30	75	SIN3A	281	11	19.5157
TERF1	154	TNKS	25	8	19.478
CDK5	88	CDK5R1	42	8	19.4468
CCND3	53	CDK4	254	10	19.4172
INSR	155	PTPN1	85	10	19.4083
BCKDHA	5	BCKDHB	4	4	19.3848
EIF4B	87	EIF4G1	153	10	19.3599
FRAP1	120	GBL	15	7	19.278
CRSP6	193	MGC5309	242	13	19.2436
CDK2	286	CDKN3	16	8	19.2139
APH1A	15	NCSTN	38	6	19.1986
PRIC285	49	TBL1X	164	9	19.155
TCEB1	78	TCEB2	51	8	19.1533
CUL1	190	SKP2	118	11	19.1396
HGF	23	MET	76	7	19.1321
CAPN3	11	TTN	58	6	19.0672
MDM2	466	MDM4	75	12	19.0655
EP300	617	TP53	1097	29	19.065
TAC3	16	TACR3	9	5	19.0102
OAZ2	7	ODC1	22	5	19.0081
CASP8	188	CFLAR	78	10	18.9448
CBL	414	SH3KBP1	86	12	18.9246
IL22	6	IL22RA1	4	4	18.9076
BAD	116	BCL2	203	11	18.9022
CREB3	25	HCFC1	76	7	18.8399
APBB1	84	APP	179	10	18.8226
LYK5	12	STK11	57	6	18.8136
COX4I2	5	CYCS	43	5	18.7673
PCNA	301	POLD3	17	8	18.7587
BRCA2	199	FLJ21816	24	8	18.7374
CRKL	113	RAPGEF1	40	8	18.7329
CDK6	67	CDKN2C	29	7	18.7289
TAC1	18	TACR1	9	5	18.7176
CCND1	133	CDK6	67	9	18.6804
MAP2K6	41	MAPK14	225	9	18.6617
EIF2AK3	14	EIF2S1	50	6	18.6604
FOXH1	23	SMAD2	448	9	18.5655
DERL1	30	SELS	23	6	18.5615
NUTF2	18	RAN	121	7	18.5584
ARID1A	41	SMARCA4	231	9	18.5573
MLN	4	MLNR	7	4	18.5397
TNFRSF18	7	TNFSF18	4	4	18.5397
GRAP2	55	LCP2	86	8	18.5182
CDKN1B	136	SKP2	118	10	18.5059
RAD18	27	UBE2B	26	6	18.5058
KIAA1387	9	PPP4C	94	6	18.504
PPP4C	94	PPP4R1	9	6	18.504
ASH2L	72	RBBP5	66	8	18.4913
MEIS1	46	PBX1	45	7	18.4765
TERF2	216	TERF2IP	24	8	18.4482
CD274	11	PDCD1	16	5	18.4459
CASP8	188	RIPK1	138	11	18.4182
ILK	103	LIMS1	22	7	18.333
HDAC4	162	MEF2C	61	9	18.2807
RBP4	8	TTR	25	5	18.2773
MSH4	8	MSH5	4	4	18.2386
OAZ3	9	ODC1	22	5	18.23
ITGA6	37	ITGB1	142	8	18.2165
MLPH	17	RAB27A	47	6	18.2158
NR0B2	76	NR5A2	30	7	18.2136
CLPS	6	PNLIP	5	4	18.2087
SUMO1	257	UBE2I	293	14	18.2008
TNF	77	TNFRSF1B	131	9	18.1667
CD40	68	TRAF3	77	8	18.1374
PDCD6	33	PDCD6IP	71	7	18.1077
LIG3	20	XRCC1	41	6	18.0981
CKS1B	21	SKP2	118	7	18.0745
AXIN1	89	CTNNB1	470	12	18.0735
IL6	12	IL6R	17	5	18.0606
CD2	33	CD58	7	5	18.0533
CXXC1	35	KIAA0339	24	6	18
MAP2K1	92	MAPK1	311	11	17.9944
XCL2	4	XCR1	9	4	17.9834
AOF2	100	RCOR1	55	8	17.9743
MDM4	75	TP53	1097	14	17.9638
CALCRL	25	RAMP2	9	5	17.9252
FANCC	129	FANCF	83	9	17.9206
CDC42	282	PAK1	150	12	17.9196
TSG101	113	VPS28	23	7	17.886
ARHGAP1	40	CDC42	282	9	17.875
CDK6	67	CDKN2D	14	6	17.8627
EIF2C4	90	TARBP2	63	8	17.8524
JAK1	132	STAT1	221	11	17.8517
RAB11A	43	RAB11FIP2	21	6	17.8199
HDAC3	247	NCOR1	243	13	17.8089
PRKAA2	91	PRKAB1	208	10	17.7939
AXL	31	GAS6	8	5	17.7725
GPR54	4	KISS1	10	4	17.7615
AURKB	49	BIRC5	53	7	17.7407
HIST3H3	77	SETD7	13	6	17.7299
IL2	18	IL2RA	13	5	17.7085
RAD51C	22	RAD51L1	43	6	17.6816
AKT1	301	PRG2	22	8	17.6421
MAP2K1	92	MAPK3	213	10	17.6395
MED6	184	MGC5309	242	12	17.6363
CHUK	193	NFKBIA	231	12	17.6282
RANGAP1	41	UBE2I	293	9	17.6167
ACVR1B	36	ACVR2B	27	6	17.5787
NMU	8	NMUR1	5	4	17.5397
NMU	8	NMUR2	5	4	17.5397
PPARG	144	RXRA	216	11	17.5352
CSNK2A1	270	CSNK2B	116	11	17.5216
PLAU	32	PLAUR	31	6	17.5154
PSMC4	50	PSMD10	56	7	17.4981
IGF1	32	IGFBP3	89	7	17.4975
CAMK2A	82	MAPT	147	9	17.4465
CALCA	11	CALCRL	25	5	17.361
MAX	145	MXD3	9	6	17.3496
ERBB2	199	ERBB3	105	10	17.3415
SELP	15	SELPLG	18	5	17.3405
S100A1	29	S100A4	37	6	17.2966
CDK8	226	MED12	211	12	17.2723
HFE	11	TFRC	26	5	17.2682
RIPK1	138	TRAF2	349	12	17.2497
COL8A1	13	COL8A2	4	4	17.2294
PPARBP	621	PPARG	144	14	17.2291
TAP1	24	TAP2	12	5	17.2238
CD3Z	28	PAK2	113	7	17.2029
CDK5	88	MAPT	147	9	17.1579
CCL5	42	CCR3	27	6	17.1487
PARD6A	49	PRKCI	64	7	17.1361
PPARBP	621	TRA16	8	7	17.1229
ID1	30	MYOD1	108	7	17.1092
NCOR2	208	TBL1X	164	11	17.0823
TERF1	154	TINF2	22	7	17.0811
CDH23	5	USH1C	10	4	17.0626
GNRH2	5	GNRHR	10	4	17.0626
RPA1	83	RPA2	85	8	17.0536
ABI1	79	EPS8	41	7	17.0494
IRAK1	100	PELI2	13	6	17.0288
MORF4L1	80	MRFAP1	16	6	16.9584
RAD21	45	STAG2	27	6	16.9577
ARHGDIA	49	RHOA	150	8	16.9571
ILK	103	PARVA	13	6	16.9499
BTK	118	GTF2I	62	8	16.9389
ATF2	102	MAPK14	225	10	16.9313
APTX	30	XRCC1	41	6	16.9134
EIF4E	145	PABPC1	160	10	16.8616
ADRM1	41	UCHL5	84	7	16.8559
OAZ1	15	ODC1	22	5	16.8529
RAD1	26	RAD9A	50	6	16.7767
MED8	151	MGC5309	242	11	16.7538
ACTA1	163	GC	23	7	16.7479
OPRK1	23	PENK	15	5	16.7465
PRKDC	177	XRCC5	135	10	16.7327
EDN3	14	EDNRA	25	5	16.7242
AHR	57	ARNT	63	7	16.6989
EGLN1	19	HIF1A	207	7	16.6962
BCL2L1	175	BIK	22	7	16.6857
MC5R	9	POMC	43	5	16.6672
FANCF	83	KIAA1596	95	8	16.6525
STAMBP	57	VPS24	24	6	16.6512
ERCC1	17	ERCC4	21	5	16.651
TGFB1	70	TGFBR3	20	6	16.634
EXO1	25	MLH1	155	7	16.6117
ORC4L	38	ORC6L	36	6	16.6096
HDAC1	708	MTA2	79	12	16.6033
IGF1R	110	IRS1	135	9	16.5937
GSTM2	6	GSTM3	10	4	16.5854
OPRK1	23	PDYN	16	5	16.5838
FGF5	13	FGFR1	119	6	16.565
FGF6	13	FGFR1	119	6	16.565
CASP10	44	CASP8	188	8	16.5624
NFE2L2	71	UBC	1899	15	16.5601
CDK8	226	MGC5309	242	12	16.5514
EXO1	25	MSH2	57	6	16.5321
STAM	25	STAMBP	57	6	16.5321
CCL5	42	CCR1	34	6	16.4917
PEX14	16	PEX5	24	5	16.4824
ARL2	12	PDE6D	33	5	16.477
BRCA1	448	RAD51	171	13	16.4553
RAD51	171	RAD52	24	7	16.4503
CCL20	9	CCR6	7	4	16.4393
DLG4	186	GRIN2B	84	9	16.4099
PPP1R12A	34	ROCK2	12	5	16.4079
BIRC5	53	INCENP	28	6	16.4033
MAP2K3	36	MAP2K6	41	6	16.3979
CRADD	20	LRDD	20	5	16.3702
MC1R	10	POMC	43	5	16.3662
CDK8	226	THRAP5	175	11	16.3655
CDC16	72	CDC27	119	8	16.3616
NCOR1	243	TBL1X	164	11	16.3314
ORC3L	37	ORC5L	41	6	16.3211
CDK8	226	CRSP3	178	11	16.283
HDAC3	247	TBL1X	164	11	16.2529
ORC4L	38	ORC5L	41	6	16.2465
KIF5A	25	KNS2	17	5	16.2342
CUL1	190	NEDD8	86	9	16.2294
CDK8	226	THRAP4	181	11	16.2019
EPN1	50	EPS15L1	32	6	16.182
MCM2	114	MCM6	79	8	16.1778
FLJ22175	45	KIAA1596	95	7	16.1647
CDK8	226	CRSP2	183	11	16.1486
C1R	9	C1S	8	4	16.1383
F2	66	F2R	25	6	16.1338
PPP1R12A	34	ROCK1	48	6	16.1229
MED4	172	MGC5309	242	11	16.1199
CDCA1	15	KNTC2	30	5	16.1197
NEDD4	149	SCNN1G	30	7	16.1083
CDC27	119	FZR1	37	7	16.104
E2F1	168	TFDP1	27	7	16.0966
DCP2	33	XRN1	50	6	16.095
CTNNB1	470	TCF7L2	22	8	16.083
EIF4E	145	EIF4EBP2	5	5	16.0534
ABL2	35	CRK	279	8	16.0474
OPRM1	31	PENK	15	5	16.0434
EDN1	20	EDNRB	23	5	16.0338
TRIM28	103	ZNF45	6	5	16.0305
FGF1	41	FGFR3	110	7	16.0106
CTNNB1	470	PSEN1	131	12	15.9808
CDC20	116	FBXO5	16	6	15.9645
SEC3L1	48	SEC8L1	36	6	15.9622
CDC25A	53	CHEK1	86	7	15.9472
CSNK2B	116	RPL5	40	7	15.9262
CD22	27	PTPN6	178	7	15.918
GDNF	8	GFRA1	10	4	15.9165
OXT	10	OXTR	8	4	15.9165
ITPR1	49	TRPC3	36	6	15.9055
CREBBP	547	NCOA3	202	14	15.9053
GTF2A1	45	TBP	222	8	15.8921
CDK8	226	CRSP6	193	11	15.8911
FANCD2	58	FANCE	80	7	15.8855
OPRM1	31	PDYN	16	5	15.8807
PPP2CA	188	PPP2R5C	26	7	15.8794
ERBB3	105	NRG1	18	6	15.8652
SMAD7	112	TGFBR1	261	10	15.86
RALA	50	RALBP1	36	6	15.85
GTF2E1	45	GTF2E2	40	6	15.8457
ADCYAP1	12	ADCYAP1R1	7	4	15.8451
IAPP	12	PCSK2	7	4	15.8451
KCNJ3	12	KCNJ5	7	4	15.8451
IKBKB	191	NFKBIA	231	11	15.8362
EDN1	20	EDNRA	25	5	15.8354
CCL16	15	CCR1	34	5	15.8292
CDH1	167	JUP	109	9	15.7815
DCP1A	37	XRN1	50	6	15.7732
BRCA1	448	DMC1	68	10	15.7706
ITGAV	53	ITGB5	35	6	15.7695
DOCK1	41	ELMO1	13	5	15.7669
FANCB	51	KIAA1596	95	7	15.7588
CDC42	282	IQGAP1	66	9	15.7554
FGF9	18	FGFR3	110	6	15.7411
MYD88	63	TIRAP	30	6	15.735
CRH	8	CRHR2	11	4	15.7202
CCL5	42	CCR4	13	5	15.7119
CD47	29	SIRPB2	4	4	15.7081
FGF17	17	FGFR1	119	6	15.7076
FGF23	17	FGFR1	119	6	15.7076
F2	66	THBD	9	5	15.6996
FLII	20	LRRFIP1	5	4	15.6995
DMPK	16	PPP1R12A	34	5	15.6665
CAMK2G	48	STAT1	221	8	15.6658
RRAGA	9	RRAGC	10	4	15.6612
CUL4A	113	DDB1	166	9	15.6602
BCL6	51	NCOR2	208	8	15.6529
AVP	16	AVPR1B	6	4	15.6476
UPF2	59	UPF3B	33	6	15.6427
OPRD1	37	PENK	15	5	15.6343
GSK3A	60	SGK3	10	5	15.6125
FKBP1A	43	FRAP1	120	7	15.5835
B2M	41	HLA-E	14	5	15.5751
CSPG6	76	SMC1L1	255	9	15.571
FANCG	143	FANCL	75	8	15.5596
FARP2	7	PIP5K1C	14	4	15.5393
CRK	279	RAPGEF1	40	8	15.5355
FGF4	18	FGFR1	119	6	15.5317
FGF8	18	FGFR1	119	6	15.5317
FGF9	18	FGFR1	119	6	15.5317
SST	17	SSTR4	6	4	15.5311
AOF2	100	ZNF217	21	6	15.53
ASK	17	CDC7	34	5	15.5153
CBL	414	PIK3R1	359	15	15.5057
FADD	109	TRADD	100	8	15.4884
OPRD1	37	PDYN	16	5	15.4716
CSPG6	76	STAG1	28	6	15.4253
NCSTN	38	PSENEN	16	5	15.4104
COL5A1	15	COL5A3	7	4	15.4046
CRB3	7	MPP5	15	4	15.4046
FGFR4	91	STAT1	221	9	15.4011
GOLGA2	41	GORASP1	15	5	15.399
ACF	8	APOBEC1	13	4	15.3844
CCL21	13	CCR7	8	4	15.3844
EME1	8	MUS81	13	4	15.3844
ARNTL	36	NPAS2	17	5	15.3834
ATF2	102	JUN	321	10	15.3765
CUL4A	113	DDB2	49	7	15.3459
CXCL12	15	CXCR4	42	5	15.344
FANCE	80	FANCG	143	8	15.3257
CX3CL1	3	CX3CR1	3	3	15.3198
GPR103	3	P518	3	3	15.3198
ATM	249	TP53	1097	18	15.3149
EIF4EBP1	96	FRAP1	120	8	15.2918
AVP	16	AVPR1A	7	4	15.2796
GCG	16	GLP2R	7	4	15.2796
CRH	8	CRHR1	14	4	15.2383
CXCL11	8	CXCR3	14	4	15.2383
MCM4	72	MCM6	79	7	15.2367
CCL28	6	CCR10	20	4	15.2224
MEN1	65	MLL	88	7	15.2218
ARNT	63	EPAS1	36	6	15.2196
NCOA6	146	TBL1XR1	144	9	15.2003
EGFR	626	ERBB2	199	14	15.1927
GADD45A	41	PCNA	301	8	15.1759
IGBP1	32	PPP2CA	188	7	15.1722
KLKB1	14	KNG1	49	5	15.1696
HLA-A	40	TRB@	17	5	15.1416
STK6	46	TPX2	15	5	15.1369
MED12	211	MGC5309	242	11	15.1324
ESRRB	12	PPARBP	621	7	15.1313
NRBP	12	PPARBP	621	7	15.1313
PPARBP	621	RORC	12	7	15.1313
CD226	9	PVRL2	13	4	15.1291
ARHGAP1	40	RHOA	150	7	15.1281
PARD6A	49	PRKCZ	122	7	15.1074
TRADD	100	TRAF2	349	10	15.1016
HDAC1	708	SAP30	75	11	15.0958
BCL2L1	175	HRK	15	6	15.0783
IFNA2	5	IFNAR2	28	4	15.0736
TNFRSF13B	12	TNFSF13B	10	4	15.067
LTA	18	LTB	7	4	15.054
NCOR1	243	TBL1XR1	144	10	15.0533
GAB1	62	PTPN11	201	8	15.0518
GAB2	62	PTPN11	201	8	15.0518
CASP2	35	CRADD	20	5	15.0496
PDGFRB	116	RASA1	107	8	15.024
BCL3	56	NFKB1	227	8	14.9989
NEDD8	86	UBE2M	29	6	14.9926
MC4R	17	POMC	43	5	14.9765
RIMS1	48	SNAP25	131	7	14.9531
FKBP1B	7	RYR2	19	4	14.9514
MCM2	114	MCM5	55	7	14.9462
KLRK1	13	MICA	10	4	14.9073
TNFRSF8	20	TRAF2	349	7	14.9063
TAF6	58	TAF9	110	7	14.8872
HLA-DRA	31	HLA-DRB5	5	4	14.887
CCNE1	95	CDKN1B	136	8	14.8844
CD8A	24	CD8B	6	4	14.8813
RAN	121	RANBP2	53	7	14.8798
IAPP	12	PCSK1	11	4	14.8707
CCL27	7	CCR10	20	4	14.8544
HDAC2	362	SIN3A	281	13	14.8351
NR6A1	13	PPARBP	621	7	14.7965
BAZ1A	15	SMARCA5	54	5	14.7739
EFNA1	27	EPHA2	29	5	14.7699
CXCL10	10	CXCR3	14	4	14.7612
DHPS	14	EIF5A	10	4	14.7612
EYA1	10	SIX1	14	4	14.7612
ABL1	370	CRK	279	13	14.7533
TAC1	18	TACR2	8	4	14.753
BIRC3	40	TRAF2	349	8	14.7525
NR1I3	24	PPARBP	621	8	14.7525
AMFR	57	VCP	117	7	14.7508
NCOA2	164	TBL1XR1	144	9	14.7378
FGFR4	91	STAT3	262	9	14.7302
MTOR	48	RPTOR	17	5	14.7264
GALNT2	4	MUC1	50	4	14.7214
POLG	4	POLG2	3	3	14.7178
IL3	11	IL3RA	13	4	14.711
FANCG	143	KIAA1596	95	8	14.7065
MORF4L1	80	PHF12	11	5	14.7059
NCOA6	146	TBL1X	164	9	14.6828
CSF2	18	CSF2RB	46	5	14.6817
CBX5	133	TRIM28	103	8	14.6738
NCOA2	164	VDR	147	9	14.6556
FGFR3	110	STAT1	221	9	14.6352
CCNA1	86	CDK2	286	9	14.615
CFL1	58	LIMK2	15	5	14.613
MAPT	147	PRKCD	166	9	14.6075
ACTR5	7	INO80	23	4	14.5926
FLT4	23	VEGFC	7	4	14.5926
TNF	77	TNFRSF1A	184	8	14.5734
GRB10	46	INSR	155	7	14.5701
INPP5D	46	SHC1	317	8	14.5611
BIRC4	113	CASP3	220	9	14.545
NBS1	57	RAD50	51	6	14.527
EIF4B	87	WBSCR1	11	5	14.5193
HCST	7	SPOP	24	4	14.5134
SMAD1	250	SMAD4	324	12	14.5044
PDCD1	16	PDCD1LG2	10	4	14.5016
NR4A3	14	PPARBP	621	7	14.4965
RPA1	83	RPA3	36	6	14.4759
CDC25C	85	CDK1	171	8	14.4746
GTF2A1	45	GTF2A2	20	5	14.4743
COPS3	54	COPS4	55	6	14.468
CBL	414	FYN	423	15	14.462
TICAM2	21	TLR4	43	5	14.4597
ESR1	541	NCOA3	202	13	14.4586
RIPK1	138	TNFRSF1A	184	9	14.4513
SEC6L1	25	SEC8L1	36	5	14.45
CCL16	15	CCR8	11	4	14.4302
PCGF4	58	RING1	52	6	14.4265
BAD	116	RPS6KA2	27	6	14.3986
SEPT5	19	SEPT8	9	4	14.3951
RARA	188	RXRA	216	10	14.3934
CCNA2	109	CDKN1B	136	8	14.3925
ANGPT4	5	TEK	41	4	14.3793
BCL2L1	175	PMAIP1	19	6	14.3453
MSH2	57	MSH3	17	5	14.3383
SERPINE1	27	VTN	35	5	14.3333
GHRH	3	GHRHR	5	3	14.3198
UTS2	3	UTS2R	5	3	14.3198
CDK4	254	CDKN2D	14	6	14.3184
CRSP9	171	MGC5309	242	10	14.3133
EAP30	16	MGC10540	11	4	14.3053
RELN	11	VLDLR	16	4	14.3053
TNFRSF11A	30	TRAF5	32	5	14.294
CDC42	282	DOCK9	13	6	14.2862
NCOR1	243	RUNX1T1	64	8	14.2694
APP	179	BACE2	7	5	14.2685
APC	173	AXIN1	89	8	14.2681
RAB27A	47	SYTL4	21	5	14.2574
DOCK8	15	RAC1	240	6	14.246
PBX1	45	PKNOX1	22	5	14.2443
OPRK1	23	POMC	43	5	14.2414
LCK	230	PTPRC	68	8	14.2409
SNCA	100	SNCAIP	33	6	14.222
NCOA2	164	TBL1X	164	9	14.2209
MGC5309	242	THRAP5	175	10	14.2117
BAK1	46	BCL2L1	175	7	14.1956
ORC1L	54	ORC2L	61	6	14.1862
FGF18	12	FGFR4	91	5	14.1855
GATA4	36	ZFPM2	28	5	14.1831
CRSP3	178	MGC5309	242	10	14.1371
BAD	116	RPS6KA1	70	7	14.1233
RPA2	85	XPA	40	6	14.1179
HCK	106	STAT3	262	9	14.1144
FBXW11	62	SKP1A	132	7	14.1076
RIMS1	48	STXBP1	71	6	14.0981
APPBP1	13	UBE1C	15	4	14.0944
PPARBP	621	THRA	104	11	14.0894
MCM2	114	MCM4	72	7	14.0883
HLA-G	20	LILRB1	10	4	14.0764
DERL1	30	VCP	117	6	14.074
ESR1	541	NCOA2	164	12	14.0668
MGC5309	242	THRAP4	181	10	14.0638
CGA	31	FSHB	7	4	14.042
CCL25	6	CCR9	3	3	14.0188
FNDC6	3	IL20	6	3	14.0188
OPRL1	6	PNOC	3	3	14.0188
SKI	72	SMAD3	401	9	14.0164
CRSP2	183	MGC5309	242	10	14.0157
SST	17	SSTR5	12	4	14.0127
NRP1	42	VEGFA	26	5	14.0041
CCND3	53	CDK6	67	6	13.9831
FGF6	13	FGFR4	91	5	13.9747
FGFR3	110	STAT3	262	9	13.9656
GABPA	14	GABPB1	15	4	13.9483
HLA-E	14	KLRD1	15	4	13.9483
NEDD4L	36	SCNN1A	31	5	13.9454
NCF2	37	RAC1	240	7	13.9375
CD84	8	SH2D1A	28	4	13.9276
PDGFA	28	THBS4	8	4	13.9276
PDHA1	28	PDK3	8	4	13.9276
RIMS1	48	STX1A	183	7	13.9199
NCOA3	202	TBL1XR1	144	9	13.9133
MAP3K5	92	TXN	40	6	13.906
GRK1	12	RHO	18	4	13.9036
GTF2H2	18	GTF2H5	12	4	13.9036
SMAD7	112	SMURF2	152	8	13.9022
RCOR1	55	ZNF217	21	5	13.902
ACTG2	41	TPM4	28	5	13.8849
LMOD1	41	TPM4	28	5	13.8849
JAK2	205	STAT5A	84	8	13.8793
ERBB4	66	NRG1	18	5	13.8679
FGF1	41	FGFR4	91	6	13.8666
PDZK1	42	PDZK1IP1	6	4	13.8588
LAIR1	8	PTPN6	178	5	13.8551
PRKCA	271	TNNI3	34	7	13.8459
CDC42	282	DOCK8	15	6	13.8222
CD79A	26	PIGR	9	4	13.8089
NRIP1	94	RARA	188	8	13.7793
CYBA	19	NCF1	65	5	13.7696
FGF18	12	FGFR3	110	5	13.7654
MDM2	466	RPL5	40	8	13.7454
KPNB1	120	NUP153	33	6	13.7365
C14orf133	5	VPS33B	4	3	13.7178
DOT1L	27	MLLT3	46	5	13.7082
MMP2	46	TIMP2	27	5	13.7082
SNAP25	131	STXBP1	71	7	13.701
AVP	16	AVPR2	15	4	13.6887
AKT1	301	ILK	103	9	13.6858
CCND1	133	CDKN1B	136	8	13.6852
ATF2	102	MAPK8	178	8	13.6793
PDGFA	28	THBS3	9	4	13.6723
LSM2	42	LSM3	30	5	13.6686
SMAD7	112	SMURF1	164	8	13.6342
TSC2	109	YWHAB	288	9	13.6313
PDGFB	33	THBS4	8	4	13.6269
CHUK	193	MAP3K14	162	9	13.6258
EDN2	11	EDNRB	23	4	13.6182
TIRAP	30	TLR4	43	5	13.6149
LCP2	86	VAV1	111	7	13.6117
DOCK1	41	RAC1	240	7	13.5999
RHEB	38	TSC2	109	6	13.5964
CDK8	226	MED25	140	9	13.5834
BDKRB1	6	KNG1	49	4	13.5817
CCL16	15	CCR2	17	4	13.5722
ELA1	3	PI3	8	3	13.5716
ITGA3	30	ITGB1	142	6	13.5603
ITGA4	30	ITGB1	142	6	13.5603
CDC25C	85	MARK3	49	6	13.5576
FGF5	13	FGFR3	110	5	13.5547
CDH3	18	CTNNA1	76	5	13.5527
NFYA	39	NFYB	34	5	13.5476
KNTC2	30	SPBC24	9	4	13.5457
KNTC2	30	SPBC25	9	4	13.5457
HLA-G	20	LILRB2	13	4	13.5444
KIAA1115	11	PPP6C	24	4	13.5391
OPRM1	31	POMC	43	5	13.5386
ORC3L	37	ORC6L	36	5	13.5366
NR1D1	18	PPARBP	621	7	13.5333
UBE2L3	75	UBE3A	56	6	13.5287
ACAN	22	ADAMTS4	12	4	13.5251
MMP3	22	TIMP1	12	4	13.5251
CDH2	39	JUP	109	6	13.524
COPG	35	COPZ1	8	4	13.5198
BCL2	203	BIK	22	6	13.5156
FGF1	41	FGFR2	33	5	13.5022
RPS27A	113	UCHL3	13	5	13.4953
RAF1	281	RAP1A	69	8	13.4873
EDN2	11	EDNRA	25	4	13.4634
SEPT2	25	SEPT6	11	4	13.4634
CNTN1	18	PTPRB	15	4	13.4631
MC2R	7	POMC	43	4	13.4485
SFRS1	253	SRPK1	41	7	13.4383
IFNAR1	41	STAT2	34	5	13.4332
LCK	230	SHC1	317	11	13.4328
HSPA4	144	STUB1	135	8	13.4303
SMARCA4	231	SMARCE1	85	8	13.4184
CUL2	84	RBX1	121	7	13.4175
DEFA1	6	DEFA3	4	3	13.4167
PRLH	6	PRLHR	4	3	13.4167
ORC3L	37	ORC4L	38	5	13.4124
ELK1	64	MAPK1	311	8	13.4074
ATP2A2	20	PLN	14	4	13.3982
NCOA3	202	TBL1X	164	9	13.3977
LRP8	26	RELN	11	4	13.3908
CAMK1	24	NOS1	60	5	13.3866
FGF20	13	FGFR1	119	5	13.381
PDGFB	33	THBS3	9	4	13.3716
KIAA0685	12	PPP6C	24	4	13.363
LTBR	19	TNFSF14	15	4	13.3605
TERF2	216	TINF2	22	6	13.3522
FRAP1	120	RHEB	38	6	13.3408
CUL7	18	FBXW8	16	4	13.3382
NR2E1	19	PPARBP	621	7	13.3347
NUP214	43	XPO1	106	6	13.3275
CCNC	160	MED12	211	9	13.3239
TRH	5	TRHR	5	3	13.3198
PDPK1	86	PRKCZ	122	7	13.3181
DNMT1	68	UHRF1	22	5	13.3139
ASF1A	62	HIRA	24	5	13.313
AMFR	57	UBE2G2	26	5	13.3124
ARPC4	21	ARPC5	14	4	13.3065
ACTA2	53	TPM4	28	5	13.3022
ORC5L	41	ORC6L	36	5	13.3014
ITGA6	37	ITGB4	40	5	13.2949
FGF17	17	FGFR4	91	5	13.2933
PDGFA	28	THBS2	11	4	13.2542
SAV1	11	STK3	28	4	13.2542
HRAS	164	SOS1	125	8	13.2443
SMC1B	3	SMC3	10	3	13.2406
GTF2F1	60	TAF1	78	6	13.2356
MCL1	83	PMAIP1	19	5	13.224
NPL4	14	UFD1L	22	4	13.2194
CCNE2	18	CDK2	286	6	13.2174
IL15	9	IL2RG	36	4	13.2135
CISH	23	EPOR	68	5	13.2075
ACTG2	41	TPM2	38	5	13.1772
LMOD1	41	TPM2	38	5	13.1772
EIF4EBP1	96	RPTOR	17	5	13.1747
SFTPA1	7	SFTPA2	4	3	13.1737
INSR	155	IRS1	135	8	13.1706
C20orf20	60	MORF4L1	80	6	13.1676
NCOA1	245	TBL1XR1	144	9	13.1548
FGF4	18	FGFR4	91	5	13.1521
FGF8	18	FGFR4	91	5	13.1521
FGF9	18	FGFR4	91	5	13.1521
HNF4G	20	PPARBP	621	7	13.1486
CRK	279	DOCK1	41	7	13.1389
RNF123	16	UBADC1	20	4	13.1387
OPRD1	37	POMC	43	5	13.1298
CAMK2A	82	SYNGAP1	20	5	13.1262
XRCC5	135	XRCC6	83	7	13.1159
MAML1	18	NOTCH1	93	5	13.1039
RAB5A	56	RABEP1	29	5	13.096
NCOA1	245	VDR	147	9	13.0731
TAP1	24	TAPBP	14	4	13.0572
MED12	211	MED4	172	9	13.0383
PPARBP	621	THRAP5	175	12	13.0239
EFNB1	17	EPHB1	20	4	13.0222
ARHGDIA	49	RAC1	240	7	13.0208
DHH	5	HHIP	6	3	13.0188
GPR10	5	PRLH	6	3	13.0188
GPR7	6	PPL8	5	3	13.0188
RLN3	5	RXFP1	6	3	13.0188
PPP1CA	141	PPP1R10	13	5	13.0071
ACTG2	41	LMOD1	41	5	13.0033
ADRM1	41	PSMD1	41	5	13.0033
CASC3	15	DDX48	23	4	13.0017
PRKCD	166	STAT1	221	9	12.9966
SUPT4H1	8	SUPT5H	47	4	12.9876
CCNH	28	CDK7	61	5	12.9858
CCL11	13	CCR3	27	4	12.9855
NRBF2	21	PPARBP	621	7	12.9736
MED12	211	THRAP5	175	9	12.9701
HCRT	8	HCRTR1	4	3	12.9696
HCRT	8	HCRTR2	4	3	12.9696
ACACB	5	PRKAA2	91	4	12.9579
PDGFB	33	THBS2	11	4	12.9536
ACTG2	41	TPM1	42	5	12.9483
LMOD1	41	TPM1	42	5	12.9483
ABCD2	9	PEX19	42	4	12.9347
MED6	184	THRAP6	122	8	12.9261
COPA	24	COPE	15	4	12.9226
BCL2L11	68	BCL2L2	26	5	12.9167
FZD8	18	WNT1	20	4	12.9131
CRSP3	178	MED12	211	9	12.9031
IRAK2	25	TRAF6	522	7	12.889
CTNNB1	470	MUC1	50	8	12.8795
EIF2S1	50	PRKRIR	8	4	12.8766
EXOC2	8	RALA	50	4	12.8766
FGF17	17	FGFR3	110	5	12.8734
FGF23	17	FGFR3	110	5	12.8734
MED12	211	THRAP4	181	9	12.8373
SMAD4	324	SMAD5	72	8	12.8369
FANCC	129	KIAA1596	95	7	12.8339
AKT1	301	AKT2	42	7	12.8283
NR1D2	22	PPARBP	621	7	12.8082
PPARBP	621	RORB	22	7	12.8082
SRC	561	STAT3	262	13	12.8068
PPARA	58	RXRA	216	7	12.8027
CREB1	142	RPS6KA4	14	5	12.7999
CRSP2	183	MED12	211	9	12.7941
CDK8	226	CRSP9	171	9	12.7919
CCNC	160	MGC5309	242	9	12.7863
CTSA	5	NEU1	7	3	12.7758
MED12	211	MED6	184	9	12.7726
ATR	106	TP53	1097	12	12.7692
COPS4	55	COPS7A	34	5	12.7671
BRCA1	448	CDK4	254	12	12.76
NR1H2	40	PPARBP	621	8	12.7495
STX3	18	STXBP2	22	4	12.7342
FGF4	18	FGFR3	110	5	12.7322
FGF8	18	FGFR3	110	5	12.7322
RAD17	38	RAD9A	50	5	12.7263
TNNI3	34	TNNT2	12	4	12.7232
ARPC2	19	ARPC4	21	4	12.7187
IL20	6	IL20RA	6	3	12.7178
COBRA1	27	RDBP	15	4	12.7047
COPS4	55	COPS8	35	5	12.7003
CEBPB	111	DDIT3	52	6	12.6826
PKD1	32	PKD2	13	4	12.674
AXIN1	89	CSNK1A1	65	6	12.6652
C5	15	C5R1	3	3	12.6618
CBX5	133	CHAF1A	98	7	12.6424
NCOA1	245	TBL1X	164	9	12.6407
GHRL	10	GHSR	4	3	12.6386
SH2D1A	28	SLAMF1	15	4	12.6378
RAD51C	22	RAD51L3	19	4	12.6315
CSNK2A2	113	CSNK2B	116	7	12.6229
CAPN2	20	CAPNS1	21	4	12.6218
ACTA2	53	TPM2	38	5	12.5947
CRSP6	193	MED12	211	9	12.5849
CDK1	171	PKMYT1	13	5	12.5831
CSPG6	76	STAG2	27	5	12.5796
DGCR8	5	RNASE3L	8	3	12.5716
GRP	8	GRPR	5	3	12.5716
HCN1	5	HCN2	8	3	12.5716
SMAD1	250	SMURF1	164	9	12.5617
B2M	41	HFE	11	4	12.5601
IL2RB	46	JAK1	132	6	12.559
EED	50	SUZ12	41	5	12.5525
LAT	49	PLCG1	280	7	12.5494
LGALS3	23	LGALS3BP	19	4	12.5486
CTNNB1	470	GSK3B	188	11	12.5381
RENT1	63	UPF3B	33	5	12.531
CTNNB1	470	TCF4	55	8	12.5277
PPP2R1A	203	PPP2R2A	31	6	12.5242
MAPK14	225	MEF2C	61	7	12.517
CRSP6	193	PPARBP	621	12	12.5166
TNFRSF4	11	TNFSF4	4	3	12.5003
CD72	13	PTPN6	178	5	12.495
SMARCC2	73	SMARCE1	85	6	12.4752
ATOX1	7	ATP7B	6	3	12.4747
HGFAC	7	SPINT1	6	3	12.4747
CST3	12	CTSB	39	4	12.4744
CTSB	39	REN	12	4	12.4744
FANCF	83	FANCL	75	6	12.4663
ARNT	63	SIM2	8	4	12.464
ACTG2	41	TPM3	52	5	12.4639
LMOD1	41	TPM3	52	5	12.4639
ITGA1	16	ITGB1	142	5	12.4615
MAPT	147	PKN1	43	6	12.4602
ACVR1B	36	INHBB	13	4	12.4597
RBBP5	66	WDR5	95	6	12.4497
MED12	211	THRAP6	122	8	12.4468
MED25	140	MED6	184	8	12.4399
MGC5309	242	TRFP	107	8	12.4335
TXN	40	TXNIP	12	4	12.4287
ACTA2	53	LMOD1	41	5	12.4209
GLI1	14	SUFU	34	4	12.4175
MLLT1	37	MLLT2	13	4	12.41
PPARBP	621	VDR	147	11	12.4099
HRC	3	TRDN	18	3	12.4081
EED	50	EZH1	10	4	12.3996
GRIA2	25	PRKCA	271	6	12.3821
COPS3	54	GPS1	41	5	12.3788
ORC1L	54	ORC5L	41	5	12.3788
IDH3A	12	IDH3G	4	3	12.3753
SKP1	55	SKP2	118	6	12.3673
ACTA2	53	TPM1	42	5	12.3659
KDR	75	VEGF	30	5	12.3626
NR0B1	25	PPARBP	621	7	12.3612
BAD	116	PAK7	20	5	12.3577
ORC2L	61	ORC3L	37	5	12.3397
PRKCD	166	STAT3	262	9	12.3309
EFNA5	19	EPHA3	26	4	12.3212
APOA1	39	APOA2	13	4	12.3148
ERCC3	43	GTF2H1	53	5	12.3123
HUWE1	28	MCL1	83	5	12.2982
BIRC4	113	PRSS25	21	5	12.2976
KIF5A	25	KLC2	20	4	12.2969
FANCB	51	FLJ22175	45	5	12.2957
CLNS1A	33	SKB1	70	5	12.2953
ITGAV	53	ITGB6	10	4	12.2953
MAPK12	39	MEF2A	59	5	12.2938
DOCK6	11	RAC1	240	5	12.2846
CASC3	15	MAGOH	34	4	12.2828
ZW10	15	ZWINT	34	4	12.2828
ORC2L	61	ORC4L	38	5	12.2785
GPR7	6	NPB	8	3	12.2706
CXCL1	17	CXCR2	30	4	12.2698
ARCN1	16	COPB	32	4	12.2683
ATF3	47	JUN	321	7	12.2669
CDC25C	85	CHEK2	79	6	12.263
LDLR	20	PCSK9	3	3	12.2629
NLN	3	NTS	20	3	12.2629
ANAPC5	57	CDC27	119	6	12.2477
ACTG1	96	TMSB4X	25	5	12.242
ATOX1	7	ATP7A	7	3	12.2317
CCNC	160	CRSP9	171	8	12.227
NR3C2	26	PPARBP	621	7	12.226
MAPK12	39	MEF2C	61	5	12.219
ASH2L	72	WDR5	95	6	12.2151
MAFG	33	NFE2L1	16	4	12.2122
CCNC	160	MED4	172	8	12.2066
WAS	112	WASPIP	22	5	12.2055
CA2	21	SLC4A1	25	4	12.2051
SEC10L1	21	SEC6L1	25	4	12.2051
GPR145	3	PMCH	21	3	12.196
GPR24	3	PMCH	21	3	12.196
CAMK2A	82	GRIN2B	84	6	12.1948
GP1BA	24	VWF	22	4	12.1937
PARP1	171	XRCC1	41	6	12.1928
DUSP10	12	MAPK14	225	5	12.1921
EP300	617	HIF1A	207	12	12.1885
FEN1	43	WRN	56	5	12.1883
EGF	76	EPS15L1	32	5	12.1831
L1CAM	39	SH3GL2	62	5	12.1826
COPS2	59	GPS1	41	5	12.1795
CDC25C	85	PLK1	179	7	12.1721
MYC	382	TRRAP	74	8	12.1663
EGLN2	13	HIF1A	207	5	12.1642
BAG1	37	HSPA8	193	6	12.1596
RANBP2	53	UBE2I	293	7	12.1588
MAPT	147	RPS6KA3	48	6	12.1575
TNFRSF1B	131	TRAF2	349	9	12.1497
CCNC	160	THRAP5	175	8	12.146
DCC	47	NTN1	12	4	12.1383
GNAZ	21	RGS20	26	4	12.1326
EIF2AK2	67	ILF3	37	5	12.1296
TAL1	76	TCF3	93	6	12.1266
CDK4	254	CDKN2C	29	6	12.1252
AP1G1	40	AP1S1	14	4	12.1229
ORC2L	61	ORC5L	41	5	12.1047
NCOA1	245	RARA	188	9	12.1038
ATP2A1	9	SLN	6	3	12.0945
COG1	6	COG3	9	3	12.0945
COG2	6	COG3	9	3	12.0945
TNFRSF9	9	TNFSF9	6	3	12.0945
CCNC	160	CRSP3	178	8	12.0865
GNB5	23	RGS11	3	3	12.0716
IQGAP1	66	RAC1	240	7	12.0698
IL6	12	IL6ST	49	4	12.0636
COG4	15	COG7	4	3	12.0598
TJP1	76	TJP2	34	5	12.0429
ATXN7	35	TRRAP	74	5	12.0355
CCNC	160	THRAP4	181	8	12.028
HRG	9	PLG	70	4	12.0215
FANCB	51	MGC32020	51	5	12.0123
CD9	37	HBEGF	16	4	12.0044
SELS	23	VCP	117	5	12.0028
RAB11A	43	RAB11FIP5	14	4	11.9925
CCNC	160	CRSP2	183	8	11.9896
CASP8	188	FAS	86	7	11.985
ANG	12	RNH1	5	3	11.9774
IL12RB1	12	IL23A	5	3	11.9774
INSIG2	5	SCAP	12	3	11.9774
LMO2	35	TAL1	76	5	11.9761
CRSP9	171	MED4	172	8	11.9735
PPARBP	621	RORA	28	7	11.9727
CCNC	160	MED6	184	8	11.9706
FLJ13614	12	RAP80	52	4	11.9572
DLG4	186	GRIN1	88	7	11.946
NCS1	10	PI4KB	6	3	11.9396
DNMT3A	36	DNMT3L	17	4	11.9376
CREBBP	547	NCOA1	245	12	11.9331
CDC42	282	DOCK6	11	5	11.9321
FYN	423	SHC1	317	12	11.9196
CRSP9	171	THRAP5	175	8	11.913
FAS	86	PTPN13	32	5	11.9082
F2	66	SERPINC1	10	4	11.9043
EFNB2	31	EPHB1	20	4	11.9013
ILK	103	PARVB	7	4	11.8946
MED4	172	THRAP5	175	8	11.8926
CUL3	64	RBX1	121	6	11.8896
ARNTL2	4	CLOCK	17	3	11.8853
ESR2	118	PPARBP	621	10	11.8839
ACTA2	53	TPM3	52	5	11.8816
E2F4	44	RBL2	63	5	11.8716
MAPK11	47	MEF2A	59	5	11.8689
MAP2K2	29	RAF1	281	6	11.8604
CRSP3	178	CRSP9	171	8	11.8536
IL13	7	IL13RA1	9	3	11.8515
TMED10	7	TMED2	9	3	11.8515
DOCK9	13	RAC1	240	5	11.8404
CRI1	22	RB1	385	6	11.8371
CRSP3	178	MED4	172	8	11.8332
ETV1	25	KCNA2	26	4	11.8077
CCNC	160	CRSP6	193	8	11.8038
FLJ14466	6	STIM1	11	3	11.8013
MBD2	52	MBD3	55	5	11.7982
CRSP9	171	THRAP4	181	8	11.7952
MAPK11	47	MEF2C	61	5	11.7941
PPP2CB	85	PPP2R1A	203	7	11.7865
MED4	172	THRAP4	181	8	11.7748
CRSP3	178	THRAP5	175	8	11.7727
CBX4	50	PCGF4	58	5	11.7673
CDC25B	48	CDK1	171	6	11.7587
CD28	29	LRRC23	3	3	11.757
CRSP2	183	CRSP9	171	8	11.7568
UBE2N	106	UBE2V2	28	5	11.7561
IGF1	32	IGFBP4	21	4	11.7516
NR1I2	30	PPARBP	621	7	11.7394
NR5A2	30	PPARBP	621	7	11.7394
CRSP9	171	MED6	184	8	11.7377
CRSP2	183	MED4	172	8	11.7364
HNF4A	93	PPARGC1A	88	6	11.734
GATA4	36	NKX2-5	19	4	11.7259
LCK	230	STAT1	221	9	11.7179
MED4	172	MED6	184	8	11.7173
THRAP4	181	THRAP5	175	8	11.7143
SKI	72	SMAD2	448	8	11.7137
IGBP1	32	PPP4C	94	5	11.711
CDK8	226	PPARBP	621	12	11.7061
CTNNA1	76	JUP	109	6	11.704
GSK3A	60	PRKD3	12	4	11.7017
ATXN7	35	GCN5L2	86	5	11.7012
MPRIP	7	PPP1R12C	10	3	11.6966
MED12	211	MED8	151	8	11.6958
ARHGEF7	56	PAK1	150	6	11.6834
ARIH1	10	UBE2L3	75	4	11.6774
CYBA	19	NCF2	37	4	11.6763
CRSP2	183	THRAP5	175	8	11.6759
ATR	106	CHEK2	79	6	11.6743
MGC5309	242	PCQAP	133	8	11.6646
RPS21	5	RPSA	15	3	11.6618
CLCF1	4	CNTFR	20	3	11.6609
ECE1	4	EDN1	20	3	11.6609
EIF4E	145	EIF4EBP3	6	4	11.6609
MED6	184	THRAP5	175	8	11.6569
CRSP3	178	THRAP4	181	8	11.6549
CCL19	9	CCR7	8	3	11.6474
FCGR2A	21	SYK	152	5	11.6447
ARHGAP1	40	BNIP2	18	4	11.6379
NUP62	40	NUTF2	18	4	11.6379
ALS2CR2	13	STK11	57	4	11.6335
GRB2	916	LCP2	86	10	11.6303
NR2F1	31	PPARBP	621	7	11.6292
NR2F6	31	PPARBP	621	7	11.6292
U2AF1	215	U2AF2	242	9	11.6272
CRSP2	183	CRSP3	178	8	11.6165
GRIN1	88	GRIN3A	9	4	11.6163
GRB2	916	PTPN11	201	13	11.61
SMARCC1	101	SMARCE1	85	6	11.6069
SIN3B	60	TBL1XR1	144	6	11.604
CFL1	58	TESK1	13	4	11.6025
BRCA2	199	TOP3A	44	6	11.5988
CRSP3	178	MED6	184	8	11.5975
NFKB1	227	NFKBIA	231	9	11.5966
E2F6	27	TFDP1	27	4	11.596
DLG4	186	DLGAP1	47	6	11.5951
GRAP2	55	STAMBP	57	5	11.5915
ESRRG	36	PPARGC1A	88	5	11.5854
GADD45B	20	MAP3K4	37	4	11.5794
C14orf123	11	PDCD6IP	71	4	11.5784
CDK8	226	CRSP7	146	8	11.5749
CRSP6	193	CRSP9	171	8	11.5711
SUMO1	257	UBA2	35	6	11.5631
NCOA1	245	RXRA	216	9	11.5611
AXIN1	89	DVL1	36	5	11.5603
CRHR2	11	UCN	7	3	11.5583
CRSP2	183	THRAP4	181	8	11.5582
CRSP6	193	MED4	172	8	11.5507
CCL23	3	CCR1	34	3	11.5428
MED6	184	THRAP4	181	8	11.5392
MED25	140	PCQAP	133	7	11.5378
ITPR3	21	TRPC3	36	4	11.5373
DAXX	136	PML	137	7	11.5357
HOXB1	17	PBX1	45	4	11.5348
POLD1	38	POLD2	20	4	11.5311
ADAMTS13	4	VWF	22	3	11.5303
DDX48	23	UPF3B	33	4	11.5254
WASL	56	WIPF1	14	4	11.5191
GABARAP	93	GABRG2	9	4	11.5187
CUL4B	54	DDB1	166	6	11.5152
COPS2	59	COPS4	55	5	11.514
BCR	84	HCK	106	6	11.5101
APC	173	JUP	109	7	11.5025
SF3B2	24	SF3B4	32	4	11.5024
CASP9	82	XIAP	40	5	11.5008
CRSP2	183	MED6	184	8	11.5008
CRSP3	178	PPARBP	621	11	11.4985
NXF3	8	NXT1	10	3	11.4925
TNFRSF17	8	TNFSF13B	10	3	11.4925
POLB	19	XRCC1	41	4	11.4907
CRSP6	193	THRAP5	175	8	11.4903
PRPF3	21	SART3	37	4	11.4877
KPNA2	75	KPNB1	120	6	11.4846
MED25	140	MGC5309	242	8	11.4844
HIF1A	207	HIF1AN	17	5	11.4834
CHAF1B	44	HIST1H3E	75	5	11.4821
COPS4	55	COPS6	165	6	11.4812
LCK	230	ZAP70	83	7	11.4793
CD40	68	CD40LG	12	4	11.4791
GNB3	9	GNG3	9	3	11.4713
IL1R2	9	IL1RN	9	3	11.4713
CXCL9	6	CXCR3	14	3	11.4577
HGS	137	STAM	25	5	11.4572
BMP4	34	BMPR1B	100	5	11.4339
IL12B	7	IL12RB1	12	3	11.4334
FANCL	75	FLJ22175	45	5	11.4311
CRSP3	178	CRSP6	193	8	11.431
GAB1	62	GRB2	916	9	11.4277
GAB2	62	GRB2	916	9	11.4277
ASF1B	70	TLK2	12	4	11.4276
ARHGEF11	32	PLXNB1	25	4	11.4267
F3	16	FANCB	51	4	11.4267
PPARBP	621	THRAP4	181	11	11.4195
TAF1B	35	TAF1C	23	4	11.4184
CDK4	254	CDKN1B	136	8	11.4182
CRSP7	146	PCQAP	133	7	11.4087
RAD18	27	UBE2A	30	4	11.4025
CAMK4	14	NOS1	60	4	11.396
IRAK1	100	PELI3	9	4	11.3907
IL2	18	IL2RB	46	4	11.3862
BDKRB2	17	KNG1	49	4	11.382
DNMT3B	49	DNMT3L	17	4	11.382
ITGA2	25	ITGB1	142	5	11.3783
BIRC2	72	DIABLO	48	5	11.3758
CRSP6	193	THRAP4	181	8	11.3727
CRSP2	183	PPARBP	621	11	11.3676
AKAP11	14	PRKAR2A	61	4	11.3666
COG1	6	COG4	15	3	11.3608
COG2	6	COG4	15	3	11.3608
DLAT	11	PDK3	8	3	11.3542
JAM2	8	JAM3	11	3	11.3542
CTNNA1	76	CTNNB1	470	8	11.3539
HRPT2	47	LOC123169	18	4	11.3476
PDGFA	28	SPP1	30	4	11.3356
CRSP2	183	CRSP6	193	8	11.3343
NCOA2	164	RXRA	216	8	11.3252
PPP3CA	45	PPP3R1	19	4	11.3231
NR2E3	34	PPARBP	621	7	11.3214
DAZ1	13	DAZL	7	3	11.3194
PEX10	10	PEX12	9	3	11.3164
TNFRSF10A	34	TNFSF10	25	4	11.3163
CRSP6	193	MED6	184	8	11.3153
HDAC3	247	TBL1XR1	144	8	11.3146
E2F4	44	RBL1	81	5	11.3109
ANXA2	51	S100A10	17	4	11.3103
FANCA	217	FLJ22175	45	6	11.3097
ARHGEF1	20	GNA13	43	4	11.308
UBE2N	106	UBE2V1	34	5	11.3051
EXOSC1	26	EXOSC5	33	4	11.2981
FANCC	129	FANCL	75	6	11.2932
HNF4A	93	PPARBP	621	9	11.2847
PLAU	32	SERPINE1	27	4	11.2846
IGHM	16	VPREB1	6	3	11.2706
MEFV	5	PYCARD	20	3	11.263
SIN3B	60	TBL1X	164	6	11.2612
CRSP9	171	MED12	211	8	11.2606
ABCD3	21	PEX19	42	4	11.2587
CRSP7	146	MED25	140	7	11.2508
C20orf178	13	PDCD6IP	71	4	11.2428
BIRC5	53	CDCA8	17	4	11.2415
PPARBP	621	RARG	35	7	11.2255
AIMP1	7	AIMP2	14	3	11.2147
CREB1	142	RPS6KA2	27	5	11.1971
RPGR	17	RPGRIP1	6	3	11.1863
IRF3	39	TBK1	97	5	11.1862
BCL9	9	PYGO2	11	3	11.1781
CD226	9	PVR	11	3	11.1781
IRAK1	100	MGC35521	10	4	11.169
IRAK1	100	PELI1	10	4	11.169
GIT1	78	PXN	130	6	11.1677
EGF	76	EPN1	50	5	11.1631
MCM2	114	MCM3	89	6	11.1627
CTSG	29	SERPINA3	32	4	11.1533
MAP3K8	47	TNIP2	20	4	11.1482
FANCB	51	FANCL	75	5	11.1478
FANCL	75	MGC32020	51	5	11.1478
MED25	140	MED8	151	7	11.1474
SMARCA2	101	SMARCC1	101	6	11.1473
CDC7	34	MCM2	114	5	11.1445
TRIM63	66	TTN	58	5	11.1435
AMPH	36	AP2A2	26	4	11.14
MED25	140	PPARBP	621	10	11.1369
ESRRG	36	PPARBP	621	7	11.1326
ERCC2	22	ERCC3	43	4	11.1292
PARK2	119	SNCAIP	33	5	11.1188
COG4	15	COG5	7	3	11.1178
TNFRSF6B	7	TNFSF14	15	3	11.1178
A1CF	8	APOBEC1	13	3	11.1153
C1S	8	SERPING1	13	3	11.1153
CCL22	8	CCR4	13	3	11.1153
BARD1	109	UBE1	36	5	11.1119
GJA1	33	MAPK7	29	4	11.0972
ATM	249	BLM	87	7	11.0905
LDB1	31	LMO4	31	4	11.0892
CFTR	69	SLC9A3R2	57	5	11.0833
MTOR	48	RICTOR	3	3	11.0819
AKT1	301	HSPCA	291	10	11.0675
BCL10	52	MALT1	19	4	11.0639
HRPT2	47	PD2	21	4	11.0565
HRPT2	47	SH2BP1	21	4	11.0565
RAB3A	47	RPH3A	21	4	11.0565
RAB3A	47	SYTL4	21	4	11.0565
LNPEP	9	TNKS2	12	3	11.0532
NEO1	9	NTN1	12	3	11.0532
AR	371	RNF14	30	6	11.0377
PDGFB	33	SPP1	30	4	11.0351
AR	371	NCOA2	164	9	11.0295
ITGA9	8	ITGB1	142	4	11.029
CD209	7	ICAM3	16	3	11.0276
CRSP7	146	MED8	151	7	11.0185
DSG2	10	JUP	109	4	11.0171
NGFR	69	RTN4R	15	4	11.0129
ATM	249	TOP3A	44	6	11.0111
SENP2	17	SUMO1	257	5	11.0104
CDK8	226	MED4	172	8	11.0019
PCNA	301	RFC1	37	6	10.9946
TAF1A	29	TAF1B	35	4	10.9902
EPIM	15	SNAP23	70	4	10.9874
SNAP23	70	STX3A	15	4	10.9874
HSPCA	291	STUB1	135	8	10.9732
PCGF4	58	PHC1	18	4	10.9715
FANCA	217	FANCB	51	6	10.9671
FANCA	217	MGC32020	51	6	10.9671
APP	179	CTSD	24	5	10.9669
FNTB	20	GBP1	6	3	10.9619
CDK4	254	TOP3A	44	6	10.9591
MED31	163	MGC5309	242	8	10.9522
FKBP1A	43	TGFBR1	261	6	10.9512
EXOC8	40	SEC5L1	26	4	10.9494
AGRP	7	MC4R	17	3	10.9433
SST	17	SSTR1	7	3	10.9433
CTNNB1	470	CTNNBIP1	25	6	10.9432
PDGFC	4	PDGFRA	34	3	10.9408
GATA1	53	ZFPM1	20	4	10.933
EP300	617	NCOA3	202	11	10.9326
GTF2A2	20	TBP	222	5	10.9325
NEDD4	149	SCNN1B	29	5	10.9242
CBL	414	SYK	152	9	10.9043
CITED2	20	EP300	617	6	10.8901
PPARGC1A	88	PRIC285	49	5	10.8831
MYOCD	12	SRF	96	4	10.8688
TNFAIP3	55	TNIP2	20	4	10.8668
CABLES1	13	CDK5	88	4	10.8629
MBD3	55	MTA2	79	5	10.8622
MCM3	89	MCM7	128	6	10.8563
PRL	5	PRLR	27	3	10.8538
ARHGEF7	56	GIT1	78	5	10.85
E2F2	31	RB1	385	6	10.8483
HDAC3	247	YY1	95	7	10.8414
CD40	68	TRAF2	349	7	10.836
ATP2A1	9	PLN	14	3	10.8345
CD244	9	CD48	14	3	10.8345
ATXN3	38	VCP	117	5	10.8317
APP	179	PSEN1	131	7	10.8307
CD9	37	ITGA3	30	4	10.8273
FLT1	37	VEGF	30	4	10.8273
C4BPA	8	PROS1	16	3	10.8235
MECP2	42	SIN3A	281	6	10.8231
LCK	230	PTPN6	178	8	10.8217
CRSP6	193	THRAP6	122	7	10.8198
JAK2	205	SOCS1	57	6	10.814
GIPC1	40	RGS19	28	4	10.8129
CCS	5	SOD1	28	3	10.8045
PDHA1	28	PDK4	5	3	10.8045
FGF20	13	FGFR4	91	4	10.8037
PCGF4	58	RNF2	77	5	10.7999
POT1	52	TINF2	22	4	10.7883
NR4A2	40	PPARBP	621	7	10.7876
DNM1	73	SH3GL2	62	5	10.7691
NEDD4	149	SCNN1A	31	5	10.7691
BTRC	139	CTNNB1	470	9	10.7667
C13orf9	12	MGC10540	11	3	10.76
PCSK1	11	REN	12	3	10.76
RFC4	36	RFC5	32	4	10.7591
APOA1	39	LCAT	4	3	10.7569
GRB2	916	KHDRBS1	105	10	10.7485
MED25	140	MED4	172	7	10.7485
MDM2	466	USP7	141	9	10.7436
CCNC	160	MED8	151	7	10.7378
PTPRA	23	SRC	561	6	10.7248
ESPL1	7	PTTG1	20	3	10.7189
FGF2	51	FGFR4	91	5	10.7185
FNTA	24	GBP1	6	3	10.7127
PSMC2	52	PSMD5	23	4	10.7054
GGA1	41	RABEP1	29	4	10.704
MED6	184	PCQAP	133	7	10.7
MED12	211	PPARBP	621	11	10.6987
BRAF	51	MAP2K1	92	5	10.6943
CRSP8	102	MGC5309	242	7	10.6833
GAB1	62	MET	76	5	10.6795
FGFR1	119	FRS2	40	5	10.6771
PPP1CA	141	PPP1R8	34	5	10.6767
HLA-C	31	KIR2DL3	5	3	10.6672
MYO7A	18	MYRIP	8	3	10.66
NRP1	42	SEMA3A	4	3	10.6579
PEX16	4	PEX19	42	3	10.6579
CRSP7	146	CRSP9	171	7	10.6376
ARL2	12	TBCD	12	3	10.6351
CLTB	12	HIP1R	12	3	10.6351
NR5A1	42	PPARBP	621	7	10.6291
LY96	4	TLR4	43	3	10.6265
SSRP1	40	SUPT16H	31	4	10.6265
STX4A	40	VAMP3	31	4	10.6265
MGC5309	242	MGC88387	21	5	10.6263
MAP3K14	162	TRAF3	77	6	10.6223
SEC3L1	48	SEC5L1	26	4	10.6214
CRSP8	102	THRAP6	122	6	10.6206
CRSP7	146	MED4	172	7	10.6198
IKBKB	191	MAP3K7	132	7	10.6092
SMAD2	448	SMURF2	152	9	10.6011
RAD21	45	STAG1	28	4	10.6008
MCM3	89	MCM5	55	5	10.5977
RFC2	35	RFC4	36	4	10.5961
AKAP1	21	PRKAR2A	61	4	10.5906
GABBR1	19	GPR51	8	3	10.5854
HIF1A	207	UBC	1899	16	10.5841
RAN	121	RANGAP1	41	5	10.5841
BDNF	15	NTF5	10	3	10.5827
CARD12	20	CASP1	65	4	10.5693
AP1B1	32	AP1G1	40	4	10.5685
CRSP7	146	THRAP5	175	7	10.567
MAP3K7	132	TRAF6	522	9	10.5668
CCNC	160	PPARBP	621	10	10.5595
SNAP23	70	STX1A	183	6	10.5577
APTX	30	XRCC4	43	4	10.5561
FKBP1A	43	RYR1	30	4	10.5561
ESRRA	43	PPARBP	621	7	10.553
NR1H3	43	PPARBP	621	7	10.553
PPARBP	621	RXRG	43	7	10.553
AKAP5	20	IQGAP1	66	4	10.5422
CAMK4	14	CAMKK1	11	3	10.5413
HLA-DMA	11	HLA-DMB	14	3	10.5413
M6PRBP1	14	RAB9A	11	3	10.5413
CDK9	188	HEXIM1	8	4	10.5373
GRB10	46	IGF1R	110	5	10.5327
CREB1	142	RPS6KA5	36	5	10.5297
NTF3	7	NTRK3	23	3	10.5276
MED18	54	MGC5309	242	6	10.5262
BID	69	CASP8	188	6	10.5256
ANXA11	12	S100A6	13	3	10.5211
EFNA3	12	EPHA5	13	3	10.5211
CRSP3	178	CRSP7	146	7	10.5151
E2F1	168	TOPBP1	31	5	10.5058
CD80	6	CTLA4	28	3	10.5035
ITGAE	6	ITGB7	28	3	10.5035
ARHGEF7	56	SCRIB	24	4	10.4939
THRAP6	122	TRFP	107	6	10.4937
AOF2	100	HDAC1	708	9	10.4935
MERTK	10	PROS1	16	3	10.4926
MAD2L1BP	18	TRIP13	76	4	10.4913
PXN	130	VCL	40	5	10.4826
BTK	118	TEC	44	5	10.4788
CASK	65	LIN7A	21	4	10.4776
MAPK14	225	MEF2A	59	6	10.4768
CREBZF	3	HCFC1	76	3	10.4729
AP3M1	7	TGOLN2	24	3	10.4697
FGF20	13	FGFR3	110	4	10.4694
CRSP7	146	THRAP4	181	7	10.4641
TAF12	34	TAF4	40	4	10.4582
EGFR	626	STAT1	221	11	10.4458
DLG1	112	DLGAP1	47	5	10.4443
FANCD2	58	FLJ10719	24	4	10.4313
ARTN	2	GFRA3	2	2	10.4309
CAPG	2	NCAPH	2	2	10.4309
GCAT	2	TDH	2	2	10.4309
CRSP2	183	CRSP7	146	7	10.4306
HDAC2	362	SAP30	75	7	10.418
COL1A2	25	COL5A3	7	3	10.4141
CRSP7	146	MED6	184	7	10.4139
PPP2CA	188	PPP2R1B	72	6	10.4114
FZD7	17	WNT3	10	3	10.4083
TANK	55	TBK1	97	5	10.4073
EFNA4	13	EPHA5	13	3	10.4072
SH3GL2	62	SH3KBP1	86	5	10.4051
CRSP6	193	MED25	140	7	10.397
MAP2K6	41	MAP3K7	132	5	10.3928
MGC2650	8	TRAPPC3	22	3	10.3842
CDAN1	6	PCNA	301	4	10.3832
BCAR1	129	SRC	561	9	10.3811
MAPK8	178	STAT3	262	8	10.3715
CBX4	50	CTBP1	109	5	10.3644
EXO1	25	PMS2	58	4	10.3557
DMD	38	SNTA1	38	4	10.3492
RAB3IP	9	RAB8A	20	3	10.3388
CDK6	67	CDKN2B	22	4	10.3367
PPARBP	621	PPARD	46	7	10.3356
BTK	118	ITK	47	5	10.3294
UQCRC1	18	UQCRC2	10	3	10.3291
GSK3B	188	MAPT	147	7	10.3275
HAP1	80	HTT	69	5	10.3266
MAX	145	MXD4	11	4	10.3196
FZD5	15	WNT5A	12	3	10.3195
TSN	12	TSNAX	15	3	10.3195
PDCD10	26	STK24	57	4	10.3142
MED6	184	MED8	151	7	10.3109
EMD	83	LMNA	67	5	10.3105
PGGT1B	7	RHOB	27	3	10.3098
ELK4	16	SRF	96	4	10.3039
RASSF5	33	STK4	45	4	10.3004
FGF2	51	FGFR3	110	5	10.2996
JAK2	205	STAT5B	69	6	10.2988
ITGA5	40	ITGB1	142	5	10.2886
MED12	211	PCQAP	133	7	10.2828
FGF23	17	FGFR4	91	4	10.2819
MTA2	79	RBBP4	180	6	10.2772
ABCD2	9	ABCD3	21	3	10.2718
CRSP6	193	CRSP7	146	7	10.2684
ANAPC10	48	CDC27	119	5	10.2632
ANAPC4	48	CDC27	119	5	10.2632
CDK2	286	CKS1B	21	5	10.2618
MAP17	5	PDZK1	42	3	10.26
PEX11B	5	PEX19	42	3	10.26
PODXL	4	SLC9A3R2	57	3	10.2516
IRS1	135	PIK3R1	359	8	10.2499
MED4	172	PPARBP	621	10	10.249
BID	69	MCL1	83	5	10.2449
HSPCA	291	NR3C1	256	9	10.2376
AOF2	100	PHF21A	16	4	10.232
C13orf9	12	EAP30	16	3	10.2294
PPID	16	SLC25A4	12	3	10.2294
MAPK9	75	SH3BP5	21	4	10.2237
SMARCA2	101	SS18	16	4	10.2144
CCBP2	29	CCL27	7	3	10.2131
CAMK2B	19	GRIN2B	84	4	10.2117
BRPF1	8	MYST3	25	3	10.21
CALCRL	25	RAMP3	8	3	10.21
DLG4	186	GRIK2	32	5	10.2095
BATF	28	JUNB	56	4	10.2094
HSPC176	9	TRAPPC3	22	3	10.2082
STX2	9	STXBP2	22	3	10.2082
KIAA0339	24	RBBP5	66	4	10.2015
CBX1	71	HIST1H3A	207	6	10.1968
CRKL	113	NEDD9	52	5	10.1966
KIAA1622	3	PPP4C	94	3	10.1926
ABI1	79	ABL1	370	7	10.1898
DLG3	70	GRIN2B	84	5	10.1863
CDC42	282	PARD6B	22	5	10.181
TNFRSF11A	30	TRAF6	522	6	10.1486
MAP2K2	29	MAPK3	213	5	10.1417
BMF	20	MCL1	83	4	10.1361
HSPD1	51	HSPE1	32	4	10.1321
MGC5309	242	THRAP6	122	7	10.1314
MED12	211	MED25	140	7	10.1257
B2M	41	HLA-A	40	4	10.1193
CHP	10	SLC9A1	21	3	10.117
IRAK4	21	PELI1	10	3	10.117
STX8	21	VTI1B	10	3	10.117
MLX	19	MXD4	11	3	10.1162
ARHGAP5	16	RASA1	107	4	10.1128
MCM3	89	MCM3AP	19	4	10.1096
CDK2	286	RB1	385	10	10.0975
LCN2	6	MMP9	38	3	10.0928
RBBP4	180	SIN3A	281	8	10.0918
PEX12	9	PEX5	24	3	10.0895
UBE4B	15	VCP	117	4	10.0804
CDK8	226	PCQAP	133	7	10.0742
APRIN	12	KIAA0261	18	3	10.0659
BNIP3	12	BNIP3L	18	3	10.0659
JAG1	12	NOTCH3	18	3	10.0659
MGC5309	242	PPARBP	621	11	10.0613
IL6ST	49	LIF	5	3	10.0546
MHC2TA	22	RFX5	10	3	10.0533
AMFR	57	DERL1	30	4	10.0514
CREBBP	547	TBL1XR1	144	9	10.0482
CDC5L	104	PLRG1	17	4	10.0465
CBX3	61	TRIM28	103	5	10.0426
PCNA	301	RFC3	22	5	10.0389
TERF1	154	TNKS2	12	4	10.0381
IRAK1	100	MYD88	63	5	10.0357
GOSR2	9	STX5	25	3	10.034
NOTCH1	93	RBPJ	19	4	10.032
SST	17	SSTR2	13	3	10.0311
EIF3S10	54	EIF3S9	32	4	10.03
CDC42	282	WASL	56	6	10.0283
ETV1	25	RPS6KA1	70	4	10.0214
GCN5L2	86	TRRAP	74	5	10.0105
FANCG	143	FLJ22175	45	5	10.0056
PKN1	43	RHOA	150	5	10.0039
PDGFA	28	THBS1	63	4	9.99963
CDC23	54	CDC27	119	5	9.99783
CRSP7	146	MED12	211	7	9.99734
MAPK7	29	MEF2C	61	4	9.99264
STAM2	31	STAMBP	57	4	9.99144
DNMT3A	36	DNMT3B	49	4	9.98966
ADD2	11	RPH3A	21	3	9.97868
NRIP1	94	RXRB	69	5	9.96941
CHEK2	79	PLK3	23	4	9.96186
EGFR	626	SHC1	317	12	9.96118
MED6	184	PPARBP	621	10	9.96088
PTPN6	178	SIRPA	11	4	9.96031
CDK5R1	42	CDK5RAP1	6	3	9.959
CD200	3	CD200R1	2	2	9.95383
CLEC2D	2	KLRB1	3	2	9.95383
D2LIC	2	DNCH2	3	2	9.95383
GMPPA	2	GMPPB	3	2	9.95383
IL11	3	IL11RA	2	2	9.95383
LTC4S	2	MGST1	3	2	9.95383
RAF1	281	YWHAZ	547	11	9.95128
PPP2R1A	203	PPP2R5A	33	5	9.94728
NDFIP2	13	NEDD4	149	4	9.93647
CD47	29	THBS1	63	4	9.93526
CDK7	61	MNAT1	30	4	9.93057
MTOR	48	RHEB	38	4	9.92873
PIAS2	56	UBE2I	293	6	9.92862
HIST2H3A	17	SMCX	14	3	9.92642
SST	17	SSTR3	14	3	9.92642
CHRAC1	5	SMARCA5	54	3	9.92543
TNNC1	20	TNNT2	12	3	9.9207
TNFRSF8	20	TRAF1	94	4	9.91637
MAD2L2	22	REV1	11	3	9.91502
APH1A	15	PSENEN	16	3	9.91383
CXCL6	15	IL8RA	16	3	9.91383
MAP2K7	41	MAPK8IP1	45	4	9.90735
CBFA2T2	29	RUNX1T1	64	4	9.90727
IKBKG	388	RIPK1	138	8	9.90709
ATR	106	TREX1	18	4	9.904
PPP2R1B	72	PPP2R5C	26	4	9.89901
RPS6	20	RPS6KB1	95	4	9.89771
C3orf10	7	WASF1	37	3	9.88551
DLG4	186	KCNA1	11	4	9.88338
PLG	70	SERPINF2	27	4	9.87941
EFNA5	19	EPHA5	13	3	9.87735
CCNB2	12	CDC2	169	4	9.8753
CREB1	142	RPS6KA3	48	5	9.875
PCQAP	133	PPARBP	621	9	9.87424
GJC1	4	TJP1	76	3	9.8709
COPS3	54	COPS8	35	4	9.86702
PPP2CA	188	PPP2R5B	11	4	9.86468
AF15Q14	7	MIS12	38	3	9.8498
WBP1	7	YAP1	38	3	9.8498
ICAM1	18	ITGAL	14	3	9.84725
PDGFRB	116	PLCG1	280	7	9.84464
SFRS1	253	U2AF1	215	8	9.83895
APEX1	48	TXN	40	4	9.83611
DIABLO	48	XIAP	40	4	9.83611
SMARCA4	231	SMARCC2	73	6	9.83579
CDC25C	85	PLK3	23	4	9.83247
CFL1	58	TESK2	5	3	9.83063
HSPCA	291	TEBP	25	5	9.80904
LIFR	20	OSM	13	3	9.80678
DDB2	49	XPA	40	4	9.79918
RIPK1	138	UBC	1899	13	9.79382
GFAP	41	ROCK1	48	4	9.79159
MID1	22	MID2	12	3	9.79011
BRD8	25	MORF4L1	80	4	9.78494
NCOA2	164	NCOA3	202	7	9.77503
ORC1L	54	ORC3L	37	4	9.76633
TAF1	78	TBP	222	6	9.76262
BLM	87	BRCA2	199	6	9.75761
PSEN1	131	PSENEN	16	4	9.75714
ERO1L	8	P4HB	35	3	9.75594
RHOA	150	ROCK1	48	5	9.75485
C3	49	CFB	6	3	9.75359
KLK1	6	KNG1	49	3	9.75359
MAPK3	213	STAT3	262	8	9.75108
ANK1	25	OBSCN	11	3	9.74085
TNFRSF10C	11	TNFSF10	25	3	9.74085
EVPL	16	PPL	17	3	9.73937
MAP2K7	41	MAPK8	178	5	9.73743
CUBN	12	GC	23	3	9.72942
HMGCR	12	INSIG1	23	3	9.72942
JAG1	12	NOTCH2	23	3	9.72942
EIF2AK1	6	EIF2S1	50	3	9.72672
RNF19	10	SOD1	28	3	9.72553
FANCB	51	FANCG	143	5	9.72294
FANCG	143	MGC32020	51	5	9.72294
ANK1	25	SPTAN1	83	4	9.71987
ORC1L	54	ORC4L	38	4	9.7181
CASK	65	DLG1	112	5	9.71617
PDZK1	42	SCARB1	7	3	9.71602
AOF2	100	HMG20B	21	4	9.71569
JAK2	205	MPL	11	4	9.71331
HAP1	80	HD	91	5	9.71237
TNFSF13	20	XPO1	106	4	9.70473
NRAS	27	RAF1	281	5	9.70436
GEMIN6	20	GEMIN7	14	3	9.70207
PLAU	32	SERPINB2	9	3	9.70029
PDGFB	33	THBS1	63	4	9.69936
BARD1	109	UBE2D1	162	6	9.69881
COPS4	55	COPS5	134	5	9.69581
STAT1	221	STAT2	34	5	9.69307
CHAF1A	98	HIST1H3E	75	5	9.69193
CCNT2	12	CDK9	188	4	9.68886
CDH2	39	CTNNB1	470	6	9.68822
CDK8	226	MED8	151	7	9.68633
RAB11A	43	RAB11FIP1	7	3	9.68462
GRIN1	88	GRIN2B	84	5	9.67838
MLL	88	TASP1	4	3	9.67752
MME	22	NPPA	13	3	9.67619
SH3GL2	62	SYNJ1	34	4	9.67353
C11orf23	12	PPP6C	24	3	9.67144
CAB39	24	LYK5	12	3	9.67144
CUL7	18	RBX1	121	4	9.67128
ABI1	79	WASF2	27	4	9.66522
ABCG5	4	ABCG8	2	2	9.6528
C1GALT1	2	C1GALT1C1	4	2	9.6528
CBLN1	2	CBLN3	4	2	9.6528
CD180	2	LY86	4	2	9.6528
CD97	4	DAF	2	2	9.6528
LY64	2	LY86	4	2	9.6528
PLXND1	4	SEMA3E	2	2	9.6528
ITGA11	3	ITGB1	142	3	9.65033
ITGB3	74	TLN1	29	4	9.64974
POLD1	38	POLD4	8	3	9.64573
KTN1	15	RHOA	150	4	9.64436
FBXO4	17	SKP1A	132	4	9.62748
SNAP23	70	VAMP3	31	4	9.62625
RANBP2	53	RANGAP1	41	4	9.61436
EIF4A1	85	EIF4G2	26	4	9.60538
CARD12	20	NALP1	15	3	9.60518
ATF2	102	MAPK9	75	5	9.6037
PPARA	58	PPARBP	621	7	9.59814
PARK2	119	SEPT5	19	4	9.59807
CFL2	7	LIMK1	46	3	9.59471
PML	137	SUMO1	257	7	9.59434
CD2	33	CD2BP2	239	5	9.59107
TNF	77	TRADD	100	5	9.58894
GRIK1	10	HOMER1	31	3	9.58818
CCNA2	109	CDC2	169	6	9.58803
F5	16	PROC	19	3	9.58559
POLH	19	POLI	16	3	9.58559
LCP2	86	VAV3	26	4	9.58473
LIMK1	46	ROCK1	48	4	9.58472
CRSP7	146	MGC5309	242	7	9.58201
BMP2	40	NOG	8	3	9.57713
DAG1	40	LAMA2	8	3	9.57713
PAPPA	14	PRG2	22	3	9.57148
RAB27A	47	SYTL1	7	3	9.56607
PPARBP	621	TBL1XR1	144	9	9.56559
CTBP1	109	ZNF217	21	4	9.56401
ALS2CR2	13	CAB39	24	3	9.55753
APBB1	84	APLP2	27	4	9.55677
CDH3	18	CTNNB1	470	5	9.55525
ANAPC11	41	ANAPC2	55	4	9.54825
ANP32B	10	ELAVL1	32	3	9.54543
CREBBP	547	TBL1X	164	9	9.54417
IL2RG	36	IL7	9	3	9.54211
CCNE1	95	CDKN1A	198	6	9.53744
LRP1	82	LRPAP1	28	4	9.53251
LTA	18	TNFRSF1B	131	4	9.53187
MAPK8	178	MAPK8IP1	45	5	9.52623
EGLN3	12	HIF1A	207	4	9.52055
FLJ22175	45	MGC32020	51	4	9.51568
CNTF	16	CNTFR	20	3	9.51503
NCOA2	164	PRIC285	49	5	9.51301
BCAR1	129	PTPN12	62	5	9.51109
DLL1	14	NOTCH2	23	3	9.5108
CTSK	7	KNG1	49	3	9.51062
CXXC1	35	RBBP5	66	4	9.50984
ELP3	9	IKBKAP	37	3	9.5054
FAS	86	FASLG	93	5	9.50418
DCP2	33	PARN	10	3	9.50405
FOSL1	26	JUN	321	5	9.50325
EFNA4	13	EPHA4	25	3	9.50203
CDC6	43	ORC1L	54	4	9.49527
PTPN12	62	PXN	130	5	9.49414
FBXW7	51	MYC	382	6	9.49229
EP300	617	HIST1H3A	207	10	9.48793
MAFG	33	NFE2L2	71	4	9.4872
MC3R	8	POMC	43	3	9.48055
AGR3	3	LYPD3	3	2	9.47671
BEX1	3	OMP	3	2	9.47671
CEACAM6	3	CEACAM8	3	2	9.47671
ISG15	3	UBA7	3	2	9.47671
PLA2G10	3	PLA2R1	3	2	9.47671
PSMC1	47	PSMD2	50	4	9.47309
MAPK3	213	PTPN7	12	4	9.47063
CHUK	193	RELA	314	8	9.47042
ID2	43	TCF4	55	4	9.46254
PPP2R1B	72	PPP2R5A	33	4	9.46242
HSPCA	291	STIP1	29	5	9.46151
EEF2K	34	RPS6KA1	70	4	9.45808
PDPK1	86	RPS6KB1	95	5	9.45722
HLA-DMA	11	HLA-DRA	31	3	9.44991
FBLN1	26	NID	13	3	9.44879
GNB2	26	GNG4	13	3	9.44879
BBC3	29	MCL1	83	4	9.44675
CREBBP	547	RELA	314	11	9.44193
NCF1	65	NCF2	37	4	9.43629
GATAD2B	7	MBD2	52	3	9.43163
ERVWE1	5	SLC1A4	2	2	9.43095
METTL1	5	WDR4	2	2	9.43095
MGC16186	2	NME5	5	2	9.43095
PRPH2	5	ROM1	2	2	9.43095
UTS2D	2	UTS2R	5	2	9.43095
POLD2	20	POLD3	17	3	9.43073
EFNA3	12	EPHA2	29	3	9.41495
DTNA	23	SNTB1	15	3	9.41392
CDC16	72	CDC20	116	5	9.41129
ELAVL1	32	TNPO2	11	3	9.40717
FYB	32	SCAP1	11	3	9.40717
CDC40	141	DHX38	140	6	9.40411
ERBB3	105	PIK3R1	359	7	9.40103
MAP2K3	36	TAOK2	10	3	9.38726
NXF1	36	NXT1	10	3	9.38726
CAMK1	24	HDAC5	105	4	9.38094
MAFK	35	NFE2L2	71	4	9.38034
CASK	65	TBR1	6	3	9.37876
DUSP16	12	MAPK14	225	4	9.3749
HDAC1	708	MBD3	55	7	9.37231
HDAC1	708	RCOR1	55	7	9.37231
POLR2A	191	TCEA1	45	5	9.37229
CUL2	84	TIP120A	30	4	9.36357
MED8	151	PCQAP	133	6	9.35912
ASH2L	72	CXXC1	35	4	9.35556
DCN	36	TGFB1	70	4	9.35442
EGFR	626	PLCG1	280	11	9.35404
CYBB	10	NCF2	37	3	9.35054
AHSA2	4	HSP90AA1	113	3	9.34844
CNOT1	19	CNOT2	19	3	9.34752
APP	179	HSD17B10	3	3	9.34672
PEX12	9	PEX19	42	3	9.33592
PEX13	9	PEX19	42	3	9.33592
ANAPC1	53	ANAPC4	48	4	9.33125
CELA1	12	SERPINA1	31	3	9.32501
ELA2	12	SERPINA1	31	3	9.32501
PTPRC	68	SEMA4D	6	3	9.31908
SLC6A1	3	STX1A	183	3	9.31776
ANAPC2	55	CDC26	47	4	9.30288
AKAP8L	17	TMPO	22	3	9.30015
RAP1A	69	RAPGEF5	6	3	9.29978
ANAPC10	48	CDC23	54	4	9.2979
ANAPC4	48	CDC23	54	4	9.2979
CREBBP	547	IRF3	39	6	9.29499
ARHGEF12	18	RHOA	150	4	9.29443
PARD3	53	PARD6A	49	4	9.29434
E2F6	27	TFDP2	14	3	9.29295
BACH2	11	MAFK	35	3	9.28678
S100A13	7	SYT1	58	3	9.28671
FMR1	21	FXR1	18	3	9.28465
LOC123169	18	PD2	21	3	9.28465
LOC123169	18	SH2BP1	21	3	9.28465
COPS3	54	COPS6	165	5	9.28126
APAF1	39	BCL2L10	10	3	9.28008
PRG2	22	PRKCZ	122	4	9.27904
CAMK2B	19	CAMK2D	20	3	9.27696
NCOR2	208	RARA	188	7	9.27166
REL	67	RELA	314	6	9.2662
ITGAX	7	ITGB2	59	3	9.26405
GUCA2A	2	GUCY2C	6	2	9.25486
PLXNC1	2	SEMA7A	6	2	9.25486
SYCP2	2	SYCP3	6	2	9.25486
CDK9	188	HIS1	15	4	9.24916
MED4	172	THRAP6	122	6	9.24527
PDHA1	28	PDK1	14	3	9.24375
PDHA1	28	PDK2	14	3	9.24375
SHC1	317	SOS1	125	7	9.24159
EXOSC3	12	EXOSC5	33	3	9.24089
CD3D	23	TRA@	17	3	9.23948
POLR1B	17	RRN3	23	3	9.23948
BCL2	203	BECN1	45	5	9.23936
[truncated: 78,981 more rows]
